# Supplementary material for: Nutrient-limited subarctic caves harbour more diverse and complex bacterial communities than their surface soil
Source: Environ Microbiome. 2022 Aug 8;17:41. doi: 10.1186/s40793-022-00435-z (PMC9361705; doi:10.1186/s40793-022-00435-z)
Supplement: Supplementary file 3 — Additional file 3. ASV table with averaged microbiomes for each zone within each cave (averages of triplicates). Only the ASVs with more than 20 sequences are given within the table (Table S3). [file 40793_2022_435_MOESM3_ESM.xlsx]

## Sheet: Supplementary table 3_ASV (aver
						Cave	Spisestuehullet (Dining Room Cave)				Elgfjellhola (Elgfjell Cave)				Pustehola (Breathing Cave)				Brungørrgrotta (Cave of the Brown Stains)				Moskusgrotta (Musk Cave)				Bjørnetanngrotta (Bear Tooth Cave)
						Zone	Deep	Middle	Twilight	Surface	Deep	Middle	Twilight	Surface	Deep	Middle	Twilight	Surface	Deep	Middle	Twilight	Surface	Deep	Middle	Twilight	Surface	Deep	Middle	Twilight	Surface
ASV	Domain	Phylum	Class	Order	Family	Genus	N1	N2	N3	N4	N5	N6	N7	N8	N9_3	N10	N11	N12	N13	N14	N15	N16	N17	N18	N19	N20	N21	N22	N23	N24
ASV1	Bacteria	Proteobacteria	Gammaproteobacteria	Nitrosococcales	Nitrosococcaceae	wb1-P19	50	1787	1280	0	1700	1055	503	0	2342	1518	359	43	1969	730	2900	0	2644	1827	1636	0	36	1253	2697	59
ASV2	Bacteria	Proteobacteria	Gammaproteobacteria	Burkholderiales	Burkholderiaceae	Unidentified	37	53	248	104	977	348	5	0	339	558	446	421	210	389	1177	585	737	428	290	0	290	298	1149	565
ASV3	Bacteria	Proteobacteria	Gammaproteobacteria	Burkholderiales	Burkholderiaceae	Unidentified	0	443	0	0	1848	557	7	0	688	233	12	15	308	0	314	106	748	19	11	0	0	0	0	0
ASV4	Bacteria	Actinobacteria	MB-A2-108	Unidentified	Unidentified	Unidentified	0	0	0	19	0	0	0	997	0	0	0	0	0	0	0	0	0	0	0	3855	2	0	0	0
ASV5	Bacteria	Proteobacteria	Gammaproteobacteria	Betaproteobacteriales	Nitrosomonadaceae	MND1	27	281	111	8	1009	255	117	0	388	484	130	12	244	112	404	9	293	173	167	0	47	158	330	11
ASV6	Bacteria	Proteobacteria	Alphaproteobacteria	Rhizobiales	Rhizobiales Incertae Sedis	Unidentified	169	165	221	7	99	119	286	12	52	252	310	240	264	421	237	119	176	163	509	0	219	231	45	139
ASV7	Bacteria	Actinobacteria	Actinobacteria	Pseudonocardiales	Pseudonocardiaceae	Crossiella	0	56	68	0	198	1256	155	0	18	492	9	0	76	12	668	0	719	40	55	0	0	0	344	0
ASV8	Bacteria	Acidobacteria	Blastocatellia (Subgroup 4)	Blastocatellales	Blastocatellaceae	JGI 0001001-H03	15	0	137	0	7	1648	39	0	209	337	112	0	48	45	82	0	199	245	139	0	147	169	57	10
ASV9	Bacteria	Proteobacteria	Gammaproteobacteria	Nitrosococcales	Nitrosococcaceae	Unidentified	0	1587	86	0	5	58	14	0	100	101	15	8	64	50	165	2	199	54	100	0	0	92	230	20
ASV10	Bacteria	Actinobacteria	Actinobacteria	Micrococcales	Micrococcaceae	Unidentified	57	5	144	0	0	0	26	55	106	157	40	50	514	78	162	2	269	234	399	20	155	95	163	0
ASV11	Bacteria	Acidobacteria	Blastocatellia (Subgroup 4)	Pyrinomonadales	Pyrinomonadaceae	RB41	46	89	109	0	14	76	53	0	124	226	102	57	83	160	234	0	360	175	146	0	129	163	338	0
ASV12	Bacteria	Nitrospirae	Nitrospira	Nitrospirales	Nitrospiraceae	Nitrospira	175	130	149	36	0	104	142	52	171	206	194	0	175	309	134	0	64	54	201	56	93	110	73	24
ASV13	Bacteria	Patescibacteria	Parcubacteria	Candidatus Azambacteria	Unidentified	Unidentified	11	0	489	0	0	0	435	0	0	0	0	0	503	73	37	0	27	203	746	0	5	35	0	0
ASV14	Bacteria	Gemmatimonadetes	Gemmatimonadetes	Gemmatimonadales	Gemmatimonadaceae	Unidentified	107	0	190	19	6	0	44	596	0	18	119	8	118	113	101	4	37	115	124	275	263	166	20	11
ASV15	Bacteria	Verrucomicrobia	Verrucomicrobiae	Chthoniobacterales	Chthoniobacteraceae	Candidatus Udaeobacter	13	0	0	333	0	0	49	332	25	75	112	102	61	115	78	171	15	42	49	450	82	18	182	108
ASV16	Bacteria	Gemmatimonadetes	Gemmatimonadetes	Gemmatimonadales	Gemmatimonadaceae	Unidentified	65	0	145	0	13	0	0	182	0	137	159	0	126	144	193	29	155	177	128	7	204	268	253	22
ASV17	Bacteria	Proteobacteria	Alphaproteobacteria	Rhizobiales	Rhizobiales Incertae Sedis	Unidentified	28	94	178	0	38	34	113	0	149	178	106	7	121	75	233	0	100	100	137	0	94	181	267	2
ASV18	Bacteria	Actinobacteria	Actinobacteria	Pseudonocardiales	Pseudonocardiaceae	Crossiella	0	540	273	0	0	54	176	0	0	149	158	34	151	0	148	0	26	163	65	0	0	107	131	0
ASV19	Bacteria	Acidobacteria	Blastocatellia (Subgroup 4)	Unidentified	Unidentified	Unidentified	0	82	0	0	747	431	45	0	88	194	0	0	141	0	121	0	236	21	0	0	0	0	0	0
ASV20	Bacteria	Chloroflexi	P2-11E	Unidentified	Unidentified	Unidentified	0	0	0	16	0	0	0	1952	0	0	0	0	0	0	0	0	0	0	0	111	0	0	0	0
ASV21	Bacteria	Verrucomicrobia	Verrucomicrobiae	Chthoniobacterales	Chthoniobacteraceae	Candidatus Udaeobacter	0	907	75	0	0	0	49	0	78	90	73	0	392	0	89	0	35	64	0	0	0	0	26	0
ASV22	Bacteria	Planctomycetes	Phycisphaerae	Tepidisphaerales	WD2101 soil group	Unidentified	0	79	50	0	28	223	0	0	350	200	0	0	253	0	155	0	449	17	37	0	0	22	0	0
ASV23	Bacteria	Acidobacteria	Blastocatellia (Subgroup 4)	Blastocatellales	Blastocatellaceae	JGI 0001001-H03	0	0	0	0	494	0	0	0	109	190	0	0	185	0	317	0	359	47	78	0	0	0	0	0
ASV24	Bacteria	Rokubacteria	NC10	Rokubacteriales	Unidentified	Unidentified	137	61	159	13	119	157	115	0	123	38	130	0	86	50	0	0	61	107	49	0	164	192	0	0
ASV25	Bacteria	Acidobacteria	Blastocatellia (Subgroup 4)	Pyrinomonadales	Pyrinomonadaceae	RB41	51	12	117	49	122	35	65	45	193	0	27	29	74	77	12	0	64	80	34	35	344	139	0	46
ASV26	Bacteria	Rokubacteria	NC10	Rokubacteriales	Unidentified	Unidentified	73	70	106	103	0	10	72	205	11	0	90	49	73	30	8	92	0	87	49	155	138	140	11	57
ASV27	Bacteria	Proteobacteria	Gammaproteobacteria	PLTA13	Unidentified	Unidentified	445	42	100	0	376	161	130	0	10	31	45	7	134	20	0	0	40	6	6	0	47	18	0	0
ASV28	Bacteria	Acidobacteria	Blastocatellia (Subgroup 4)	Pyrinomonadales	Pyrinomonadaceae	RB41	57	28	33	0	22	104	78	0	132	154	16	20	34	5	114	51	72	0	0	0	0	162	451	27
ASV29	Bacteria	Acidobacteria	Subgroup 6	Unidentified	Unidentified	Unidentified	173	0	132	122	0	10	134	61	83	12	95	18	98	0	0	115	9	0	0	48	202	133	4	77
ASV30	Bacteria	Acidobacteria	Holophagae	Subgroup 7	Unidentified	Unidentified	8	0	66	97	3	0	9	165	71	82	115	17	71	48	150	31	113	82	82	68	86	95	18	34
ASV31	Bacteria	Patescibacteria	Gracilibacteria	Unidentified	Unidentified	Unidentified	384	460	31	0	0	180	279	0	100	0	0	0	22	0	0	0	0	0	0	0	28	18	0	0
ASV32	Bacteria	Acidobacteria	Subgroup 6	Unidentified	Unidentified	Unidentified	128	20	139	0	0	0	96	0	0	8	116	0	87	25	0	0	0	134	10	0	399	333	0	0
ASV33	Bacteria	Actinobacteria	Unidentified	Unidentified	Unidentified	Unidentified	49	0	153	39	12	0	13	89	0	40	95	21	88	76	91	17	32	137	104	72	146	128	73	13
ASV34	Bacteria	Nitrospirae	Nitrospira	Nitrospirales	Nitrospiraceae	Nitrospira	145	204	99	0	62	50	122	0	84	90	82	0	78	35	17	0	42	31	57	6	83	73	0	0
ASV35	Bacteria	Acidobacteria	Blastocatellia (Subgroup 4)	Pyrinomonadales	Pyrinomonadaceae	RB41	11	0	109	0	43	98	11	0	132	46	42	60	139	45	18	116	120	61	52	0	97	56	0	80
ASV36	Bacteria	Gemmatimonadetes	Gemmatimonadetes	Gemmatimonadales	Gemmatimonadaceae	Unidentified	28	0	96	82	0	7	90	0	39	0	0	0	121	0	99	0	0	165	74	0	195	167	162	0
ASV37	Bacteria	Proteobacteria	Gammaproteobacteria	Betaproteobacteriales	Unidentified	Unidentified	636	0	117	0	0	40	215	0	0	0	0	0	121	0	0	0	0	79	37	0	69	0	0	0
ASV38	Bacteria	Actinobacteria	Thermoleophilia	Gaiellales	Gaiellaceae	Gaiella	198	95	136	0	56	29	124	0	4	11	30	0	85	31	0	0	15	112	80	0	113	121	0	11
ASV39	Bacteria	Proteobacteria	Gammaproteobacteria	Burkholderiales	Burkholderiaceae	Polaromonas	8	122	12	0	0	31	227	0	212	79	11	37	176	72	0	0	105	0	36	0	65	45	0	9
ASV40	Bacteria	Bacteroidetes	Bacteroidia	Chitinophagales	Chitinophagaceae	Unidentified	0	0	0	0	328	106	0	0	0	128	8	0	65	20	194	0	136	16	0	0	4	0	221	5
ASV41	Bacteria	Proteobacteria	Gammaproteobacteria	PLTA13	Unidentified	Unidentified	26	51	31	0	328	118	61	0	80	73	29	23	165	10	72	0	66	65	3	0	0	0	0	0
ASV42	Bacteria	Acidobacteria	Subgroup 6	Unidentified	Unidentified	Unidentified	35	0	51	75	0	0	61	63	0	42	49	48	45	79	77	47	23	48	79	22	130	88	55	79
ASV43	Bacteria	Actinobacteria	Thermoleophilia	Gaiellales	Gaiellaceae	Gaiella	77	13	106	0	20	40	54	0	45	51	43	7	107	37	80	4	49	97	45	0	117	105	89	0
ASV44	Bacteria	Gemmatimonadetes	Gemmatimonadetes	Gemmatimonadales	Gemmatimonadaceae	Unidentified	3	0	10	0	345	175	0	0	389	0	0	0	163	0	23	0	57	4	0	0	0	0	0	0
ASV45	Bacteria	Proteobacteria	Alphaproteobacteria	Sphingomonadales	Sphingomonadaceae	Sphingomonas	7	2	82	0	0	0	0	0	100	60	61	0	144	65	95	0	19	86	185	0	45	75	135	0
ASV46	Bacteria	Actinobacteria	Thermoleophilia	Gaiellales	Gaiellaceae	Gaiella	65	0	125	0	0	15	27	0	11	88	92	17	206	16	227	7	0	0	0	0	163	49	7	22
ASV47	Bacteria	Chloroflexi	Dehalococcoidia	S085	Unidentified	Unidentified	116	53	227	0	0	0	27	0	68	41	62	3	93	19	13	0	12	91	22	0	99	156	23	4
ASV48	Bacteria	Acidobacteria	Blastocatellia (Subgroup 4)	Pyrinomonadales	Pyrinomonadaceae	RB41	68	0	50	43	22	33	121	0	6	80	121	40	74	109	17	29	11	50	59	0	77	36	12	42
ASV50	Bacteria	Actinobacteria	Acidimicrobiia	Actinomarinales	Unidentified	Unidentified	144	4	178	0	0	0	8	0	0	33	242	10	43	165	3	0	1	10	11	0	185	28	2	17
ASV49	Bacteria	Chloroflexi	Anaerolineae	Anaerolineales	Anaerolineaceae	Unidentified	234	50	138	0	23	46	88	0	7	9	143	2	46	21	0	2	7	114	25	0	83	45	0	0
ASV51	Bacteria	Proteobacteria	Gammaproteobacteria	PLTA13	Unidentified	Unidentified	204	27	0	0	26	349	151	0	60	6	0	0	153	9	0	6	79	0	0	0	0	0	0	0
ASV52	Bacteria	Acidobacteria	Subgroup 6	Unidentified	Unidentified	Unidentified	24	48	66	0	38	21	51	0	8	34	167	35	56	140	27	0	40	20	108	0	70	57	40	13
ASV53	Bacteria	Chloroflexi	Gitt-GS-136	Unidentified	Unidentified	Unidentified	77	5	195	0	0	3	82	0	15	9	113	0	113	4	1	0	0	114	21	0	192	115	0	0
ASV54	Bacteria	Bacteroidetes	Bacteroidia	Chitinophagales	Chitinophagaceae	Unidentified	0	0	50	0	44	76	2	0	22	127	29	0	78	0	166	0	31	89	102	0	0	121	119	0
ASV55	Bacteria	Verrucomicrobia	Verrucomicrobiae	Chthoniobacterales	Chthoniobacteraceae	Candidatus Udaeobacter	0	0	16	282	0	0	0	0	0	0	38	0	0	42	0	559	0	0	0	0	31	5	0	80
ASV57	Bacteria	Rokubacteria	NC10	Methylomirabilales	Methylomirabilaceae	Candidatus Methylomirabilis	235	108	24	0	21	169	175	0	179	4	3	0	42	0	0	0	2	4	0	0	19	2	0	0
ASV56	Bacteria	Proteobacteria	Deltaproteobacteria	SAR324 clade(Marine group B)	Unidentified	Unidentified	0	0	0	47	0	0	0	629	0	0	0	0	0	0	0	0	0	0	0	308	0	0	0	0
ASV58	Bacteria	Proteobacteria	Gammaproteobacteria	Betaproteobacteriales	Nitrosomonadaceae	IS-44	154	101	63	0	120	70	124	0	113	5	0	0	88	0	0	0	36	37	36	0	9	21	0	0
ASV59	Bacteria	Dependentiae	Babeliae	Babeliales	Vermiphilaceae	Unidentified	133	436	0	0	0	309	87	0	2	0	0	0	4	0	0	0	0	0	0	0	0	0	0	0
ASV60	Bacteria	Acidobacteria	Subgroup 6	Unidentified	Unidentified	Unidentified	0	0	54	0	0	0	7	0	0	60	78	43	34	51	73	18	41	53	40	0	156	97	81	70
ASV61	Bacteria	Gemmatimonadetes	Gemmatimonadetes	Gemmatimonadales	Gemmatimonadaceae	Unidentified	69	0	87	12	0	0	61	0	133	0	0	0	74	51	0	0	0	83	0	0	236	136	0	0
ASV62	Bacteria	Planctomycetes	Phycisphaerae	Tepidisphaerales	WD2101 soil group	Unidentified	0	180	18	0	0	171	0	0	111	79	0	0	52	0	56	0	250	0	11	0	7	0	0	0
ASV63	Bacteria	Proteobacteria	Alphaproteobacteria	Rhizobiales	Beijerinckiaceae	Unidentified	0	29	0	0	394	24	37	0	57	0	0	0	147	14	0	0	129	37	64	0	0	0	0	0
ASV64	Bacteria	Planctomycetes	Planctomycetacia	Pirellulales	Pirellulaceae	Pir4 lineage	0	242	28	0	144	85	29	0	124	14	16	11	56	5	31	0	46	12	24	0	5	0	0	11
ASV65	Bacteria	Nitrospirae	Nitrospira	Nitrospirales	Nitrospiraceae	Nitrospira	8	0	140	21	0	0	0	18	0	58	122	8	29	24	0	0	0	41	0	0	193	200	0	9
ASV66	Bacteria	Acidobacteria	Blastocatellia (Subgroup 4)	Pyrinomonadales	Pyrinomonadaceae	RB41	26	26	3	251	0	55	56	77	49	0	21	69	28	7	0	49	12	0	0	80	0	8	0	38
ASV67	Bacteria	Acidobacteria	Blastocatellia (Subgroup 4)	Pyrinomonadales	Pyrinomonadaceae	RB41	31	14	68	0	0	4	29	0	36	31	42	57	35	62	18	51	38	39	25	0	103	88	44	36
ASV68	Bacteria	Acidobacteria	Blastocatellia (Subgroup 4)	Pyrinomonadales	Pyrinomonadaceae	RB41	77	0	34	0	0	6	83	0	0	28	80	44	31	37	12	0	199	42	14	0	67	18	48	30
ASV69	Bacteria	Chloroflexi	Gitt-GS-136	Unidentified	Unidentified	Unidentified	53	31	34	11	69	47	43	33	23	14	31	12	44	27	26	5	46	61	66	33	97	31	0	3
ASV70	Bacteria	Bacteroidetes	Bacteroidia	Cytophagales	Microscillaceae	Chryseolinea	0	0	0	0	677	77	9	0	0	0	2	0	0	0	24	0	43	0	0	0	0	0	0	0
ASV71	Bacteria	Proteobacteria	Alphaproteobacteria	Rhizobiales	Unidentified	Unidentified	0	35	15	0	151	81	45	0	32	52	24	44	32	41	66	10	94	0	30	0	7	14	27	32
ASV72	Bacteria	Kiritimatiellaeota	Kiritimatiellae	WCHB1-41	Unidentified	Unidentified	21	0	38	56	28	10	17	0	20	26	72	114	28	63	43	83	29	26	22	0	37	22	4	73
ASV73	Bacteria	Acidobacteria	Subgroup 6	Unidentified	Unidentified	Unidentified	15	58	15	0	0	0	0	0	9	0	94	86	0	120	0	0	13	12	114	0	156	62	8	59
ASV74	Bacteria	Proteobacteria	Gammaproteobacteria	Betaproteobacteriales	Nitrosomonadaceae	IS-44	22	0	50	0	0	0	0	36	0	38	120	37	29	85	5	32	0	25	22	83	95	56	0	69
ASV75	Bacteria	Acidobacteria	Blastocatellia (Subgroup 4)	Unidentified	Unidentified	Unidentified	55	8	75	0	0	13	53	0	41	49	85	0	22	33	27	0	13	35	11	0	110	113	48	13
ASV76	Bacteria	Actinobacteria	Thermoleophilia	Gaiellales	Unidentified	Unidentified	42	0	120	0	0	0	9	0	0	9	116	80	20	94	30	0	0	30	31	0	149	50	21	3
ASV77	Bacteria	Proteobacteria	Deltaproteobacteria	RCP2-54	Unidentified	Unidentified	0	0	28	37	0	2	18	0	0	10	63	108	0	114	10	63	5	30	51	0	85	62	0	115
ASV78	Bacteria	Acidobacteria	Blastocatellia (Subgroup 4)	Pyrinomonadales	Pyrinomonadaceae	RB41	0	0	0	122	0	0	0	0	0	200	47	0	0	37	119	18	0	14	29	0	0	0	207	0
ASV79	Bacteria	Acidobacteria	Subgroup 6	Unidentified	Unidentified	Unidentified	131	0	76	0	0	0	60	0	0	0	81	0	72	33	0	0	0	24	0	0	252	57	0	0
ASV80	Bacteria	Chloroflexi	Anaerolineae	Ardenticatenales	Unidentified	Unidentified	37	3	94	6	27	11	35	0	34	10	87	50	31	30	22	23	30	37	19	0	62	63	27	34
ASV81	Bacteria	Chloroflexi	Anaerolineae	Caldilineales	Caldilineaceae	Unidentified	82	0	139	0	0	43	6	0	0	14	67	0	89	11	0	0	0	55	31	0	108	120	0	0
ASV82	Bacteria	Acidobacteria	Blastocatellia (Subgroup 4)	Pyrinomonadales	Pyrinomonadaceae	RB41	0	0	63	0	0	56	5	0	89	108	17	0	11	10	61	0	0	42	58	0	52	85	108	0
ASV83	Bacteria	Acidobacteria	Subgroup 6	Unidentified	Unidentified	Unidentified	53	0	22	102	0	25	52	0	8	15	95	53	0	0	0	119	20	0	0	13	59	30	0	95
ASV84	Bacteria	Acidobacteria	Blastocatellia (Subgroup 4)	Blastocatellales	Blastocatellaceae	JGI 0001001-H03	13	62	5	0	55	38	43	0	106	14	41	73	63	37	21	32	49	5	6	0	21	4	19	50
ASV85	Bacteria	Rokubacteria	NC10	Rokubacteriales	Unidentified	Unidentified	0	0	29	70	0	0	0	56	0	15	68	54	0	71	0	101	0	22	11	0	47	33	6	158
ASV86	Bacteria	Proteobacteria	Gammaproteobacteria	Ga0077536	Unidentified	Unidentified	0	176	19	0	0	28	0	0	6	28	0	0	93	6	59	0	82	62	26	0	0	28	102	0
ASV87	Bacteria	Proteobacteria	Alphaproteobacteria	Rhizobiales	Xanthobacteraceae	Unidentified	2	0	4	271	0	0	0	77	0	0	0	0	5	0	0	21	0	5	0	173	8	3	0	146
ASV88	Bacteria	Bacteroidetes	Bacteroidia	Sphingobacteriales	Sphingobacteriaceae	Pedobacter	0	58	10	0	31	55	0	0	0	94	20	0	83	0	44	0	120	57	0	0	0	48	79	0
ASV89	Bacteria	Proteobacteria	Gammaproteobacteria	Betaproteobacteriales	Nitrosomonadaceae	IS-44	5	0	28	0	0	0	24	159	0	19	25	4	2	40	33	0	3	15	76	203	0	22	31	2
ASV90	Bacteria	Proteobacteria	Alphaproteobacteria	Rhodospirillales	Rhodopirillaceae	Defluviicoccus	0	34	75	0	54	0	10	0	96	27	0	54	0	61	69	0	43	0	77	0	12	0	0	70
ASV92	Bacteria	Acidobacteria	Subgroup 11	Unidentified	Unidentified	Unidentified	33	58	37	0	64	23	26	0	51	30	44	23	27	24	17	5	22	29	28	0	43	40	32	23
ASV91	Bacteria	Proteobacteria	Gammaproteobacteria	Methylococcales	Methylomonaceae	Unidentified	0	179	0	0	15	45	34	0	189	2	0	0	157	2	0	0	55	0	0	0	0	0	0	0
ASV93	Bacteria	Acidobacteria	Thermoanaerobaculia	Thermoanaerobaculales	Thermoanaerobaculaceae	Subgroup 10	0	13	0	0	75	137	25	0	0	131	0	0	0	0	104	0	124	0	0	0	0	0	60	0
ASV94	Bacteria	Acidobacteria	Blastocatellia (Subgroup 4)	Blastocatellales	Blastocatellaceae	Stenotrophobacter	0	0	54	25	0	45	34	0	8	53	32	0	25	53	41	0	61	9	55	0	50	42	47	30
ASV95	Bacteria	Proteobacteria	Gammaproteobacteria	Methylococcales	Methylomonaceae	Methyloglobulus	0	0	0	0	5	0	0	0	30	51	0	0	22	0	235	0	97	25	71	0	0	0	124	0
ASV97	Bacteria	Proteobacteria	Deltaproteobacteria	NB1-j	Unidentified	Unidentified	41	0	50	0	10	6	53	0	7	47	48	51	26	61	32	14	8	12	56	0	50	25	35	27
ASV96	Bacteria	Proteobacteria	Gammaproteobacteria	Betaproteobacteriales	SC-I-84	Unidentified	5	6	72	0	0	0	0	0	207	20	12	0	56	0	6	0	30	53	77	0	19	93	0	0
ASV99	Bacteria	Actinobacteria	MB-A2-108	Unidentified	Unidentified	Unidentified	39	44	70	0	92	0	26	0	34	16	45	0	39	24	33	0	16	55	10	0	46	60	2	0
ASV98	Bacteria	Verrucomicrobia	Verrucomicrobiae	Chthoniobacterales	Xiphinematobacteraceae	Candidatus Xiphinematobacter	0	0	0	0	0	0	0	0	0	0	31	292	0	17	0	157	0	0	0	0	0	0	0	153
ASV100	Bacteria	Latescibacteria	Unidentified	Unidentified	Unidentified	Unidentified	114	0	16	0	0	0	0	0	0	70	119	0	0	99	3	0	0	0	0	0	196	22	0	0
ASV101	Bacteria	Latescibacteria	Unidentified	Unidentified	Unidentified	Unidentified	90	0	83	0	0	0	69	0	2	0	0	0	73	5	0	0	0	59	22	0	175	59	0	0
ASV102	Bacteria	Proteobacteria	Gammaproteobacteria	Betaproteobacteriales	Nitrosomonadaceae	IS-44	94	221	0	29	0	113	0	0	163	0	0	0	0	0	0	0	0	0	0	0	0	0	0	6
ASV106	Bacteria	Proteobacteria	Gammaproteobacteria	Burkholderiales	Burkholderiaceae	Massilia	0	42	30	12	0	15	62	2	39	81	18	0	85	29	14	19	18	19	28	0	23	24	56	9
ASV104	Bacteria	Acidobacteria	Blastocatellia (Subgroup 4)	Pyrinomonadales	Pyrinomonadaceae	RB41	0	14	27	0	0	0	0	0	200	29	0	0	119	0	0	0	144	11	0	0	0	32	48	0
ASV103	Bacteria	Proteobacteria	Alphaproteobacteria	Rhizobiales	Xanthobacteraceae	Bradyrhizobium	0	0	0	70	0	0	0	0	0	0	40	98	0	40	0	159	0	0	0	0	0	0	0	216
ASV105	Bacteria	Proteobacteria	Gammaproteobacteria	Burkholderiales	Burkholderiaceae	Unidentified	0	100	0	0	94	17	0	0	42	41	0	0	53	0	65	0	87	41	8	0	0	0	74	0
ASV107	Bacteria	Chloroflexi	KD4-96	Unidentified	Unidentified	Unidentified	43	0	61	0	0	33	50	0	0	38	17	0	57	0	43	0	32	72	0	0	52	37	83	0
ASV109	Bacteria	Planctomycetes	Planctomycetacia	Gemmatales	Gemmataceae	Unidentified	31	76	9	0	0	26	21	0	171	33	11	4	116	14	8	0	12	24	18	0	29	9	0	0
ASV108	Bacteria	Bacteroidetes	Bacteroidia	Chitinophagales	Chitinophagaceae	Terrimonas	39	0	80	3	0	0	0	0	22	0	70	0	86	94	0	0	21	0	80	0	93	0	0	23
ASV111	Bacteria	Proteobacteria	Gammaproteobacteria	Betaproteobacteriales	Nitrosomonadaceae	mle1-7	28	4	31	36	33	17	28	100	0	26	31	40	27	24	2	3	0	18	16	33	38	26	0	49
ASV110	Bacteria	Proteobacteria	Gammaproteobacteria	PLTA13	Unidentified	Unidentified	0	0	0	0	147	0	22	0	100	63	68	0	0	85	72	0	0	8	34	0	0	7	0	0
ASV112	Bacteria	Bacteroidetes	Bacteroidia	Chitinophagales	Chitinophagaceae	Terrimonas	0	47	0	0	65	61	20	0	70	48	0	0	93	0	56	0	43	41	35	0	0	20	6	0
ASV113	Bacteria	Proteobacteria	Deltaproteobacteria	Myxococcales	Haliangiaceae	Haliangium	83	81	70	0	0	0	9	0	133	0	30	0	63	19	0	0	0	41	63	0	0	8	0	0
ASV114	Bacteria	Chloroflexi	KD4-96	Unidentified	Unidentified	Unidentified	6	0	69	0	0	0	0	0	132	22	40	26	14	45	61	0	10	57	70	0	5	33	8	0
ASV115	Bacteria	Actinobacteria	Thermoleophilia	Gaiellales	Gaiellaceae	Gaiella	0	0	22	0	0	5	0	0	5	190	3	0	42	0	296	0	29	0	0	0	0	0	0	0
ASV116	Bacteria	Nitrospirae	Nitrospira	Nitrospirales	Nitrospiraceae	Nitrospira	246	58	0	0	0	75	136	0	23	0	0	0	16	0	0	0	0	0	0	0	32	0	0	0
ASV117	Bacteria	Unidentified	Unidentified	Unidentified	Unidentified	Unidentified	0	0	0	0	0	0	0	525	0	0	0	0	0	0	0	0	0	0	0	61	0	0	0	0
ASV118	Bacteria	Actinobacteria	Thermoleophilia	Solirubrobacterales	Solirubrobacteraceae	Unidentified	0	0	34	0	29	4	11	0	5	57	12	0	16	10	104	0	57	93	21	0	0	47	86	0
ASV119	Bacteria	Latescibacteria	Latescibacteria	Latescibacterales	Latescibacteraceae	Unidentified	40	0	30	0	221	10	18	0	10	6	0	0	44	0	0	0	33	49	123	0	0	0	0	0
ASV121	Bacteria	Planctomycetes	Planctomycetacia	Pirellulales	Pirellulaceae	Pirellula	19	4	46	0	0	18	0	0	17	3	48	0	36	0	0	0	0	14	3	0	276	96	0	0
ASV123	Bacteria	Proteobacteria	Gammaproteobacteria	Pseudomonadales	Pseudomonadaceae	Pseudomonas	0	0	26	7	0	0	63	0	10	54	80	68	11	43	24	12	24	0	59	0	10	38	2	48
ASV120	Bacteria	Proteobacteria	Gammaproteobacteria	Salinisphaerales	Solimonadaceae	Unidentified	142	175	0	0	0	113	117	0	31	0	0	0	0	0	0	0	0	0	0	0	0	0	0	0
ASV122	Bacteria	Proteobacteria	Alphaproteobacteria	Rickettsiales	Rickettsiaceae	Unidentified	19	0	28	0	0	0	0	0	0	68	167	0	8	150	0	0	0	0	105	0	17	16	0	0
ASV124	Bacteria	Bacteroidetes	Bacteroidia	Chitinophagales	Chitinophagaceae	Unidentified	13	0	55	0	0	0	0	0	0	3	14	0	3	14	0	0	0	105	0	0	200	160	6	0
ASV125	Bacteria	Acidobacteria	Blastocatellia (Subgroup 4)	Blastocatellales	Blastocatellaceae	Unidentified	59	55	13	0	37	71	47	0	37	0	64	0	26	71	0	2	0	7	21	0	20	39	0	2
ASV126	Bacteria	Proteobacteria	Alphaproteobacteria	Rhodospirillales	Rhodopirillaceae	Defluviicoccus	0	0	0	0	0	0	0	0	0	0	20	108	0	16	0	348	0	0	0	0	7	0	0	58
ASV127	Bacteria	Actinobacteria	MB-A2-108	Unidentified	Unidentified	Unidentified	68	0	47	0	0	0	26	0	0	4	54	44	14	33	0	0	0	30	53	0	108	54	0	15
ASV128	Bacteria	Patescibacteria	Gracilibacteria	Unidentified	Unidentified	Unidentified	78	5	35	14	0	0	35	0	10	0	79	18	0	46	0	0	0	29	0	0	127	73	0	0
ASV129	Bacteria	Latescibacteria	Unidentified	Unidentified	Unidentified	Unidentified	0	0	76	0	0	15	0	0	0	70	49	0	27	60	52	0	51	23	26	0	61	37	0	0
ASV130	Bacteria	Rokubacteria	NC10	Rokubacteriales	Unidentified	Unidentified	38	29	0	113	0	0	19	140	0	0	0	101	0	0	0	71	0	0	0	0	10	17	0	7
ASV131	Bacteria	Planctomycetes	Planctomycetacia	Gemmatales	Gemmataceae	Unidentified	0	0	14	0	0	0	0	0	4	171	9	0	8	9	114	0	37	7	46	0	0	5	97	20
ASV132	Bacteria	Verrucomicrobia	Verrucomicrobiae	Chthoniobacterales	Xiphinematobacteraceae	Candidatus Xiphinematobacter	0	0	0	17	0	0	0	0	0	0	34	56	0	66	0	121	0	0	0	0	21	0	0	221
ASV133	Bacteria	Actinobacteria	Thermoleophilia	Gaiellales	Gaiellaceae	Gaiella	28	0	52	0	0	32	51	0	0	8	36	0	0	61	0	0	0	43	21	0	150	52	0	0
ASV134	Bacteria	Chloroflexi	KD4-96	Unidentified	Unidentified	Unidentified	0	31	17	0	16	30	9	0	75	13	41	0	48	40	0	0	28	47	57	0	80	0	0	0
ASV135	Bacteria	Proteobacteria	Gammaproteobacteria	Nitrosococcales	Nitrosococcaceae	wb1-P19	0	99	0	0	0	15	67	0	53	43	0	0	95	8	4	0	98	18	30	0	0	0	0	0
ASV136	Bacteria	Proteobacteria	Gammaproteobacteria	Betaproteobacteriales	Unidentified	Unidentified	47	29	37	0	1	31	55	0	44	42	124	0	28	5	0	2	4	20	12	0	23	24	0	0
ASV140	Bacteria	Armatimonadetes	Unidentified	Unidentified	Unidentified	Unidentified	0	80	4	0	40	13	32	0	22	17	1	0	55	4	28	0	111	0	11	0	0	8	95	0
ASV142	Bacteria	Acidobacteria	Holophagae	Subgroup 7	Unidentified	Unidentified	18	3	47	0	0	8	41	0	56	20	13	0	56	0	6	0	10	56	40	0	120	20	6	0
ASV137	Bacteria	Actinobacteria	Acidimicrobiia	Unidentified	Unidentified	Unidentified	261	0	0	0	0	0	69	0	0	0	25	0	0	84	0	0	0	0	57	0	23	0	0	0
ASV138	Bacteria	Acidobacteria	AT-s3-28	Unidentified	Unidentified	Unidentified	0	0	0	93	0	0	0	426	0	0	0	0	0	0	0	0	0	0	0	0	0	0	0	0
ASV141	Bacteria	Acidobacteria	Holophagae	Subgroup 7	Unidentified	Unidentified	6	0	66	0	0	0	5	0	75	27	51	0	32	26	2	0	10	72	71	0	37	32	5	0
ASV139	Bacteria	Proteobacteria	Alphaproteobacteria	Unidentified	Unidentified	Unidentified	0	0	0	0	0	0	0	434	0	0	0	0	0	0	0	0	0	0	0	82	0	0	0	0
ASV143	Bacteria	Proteobacteria	Alphaproteobacteria	Rhizobiales	Methyloligellaceae	Unidentified	31	90	28	20	35	28	12	0	35	10	49	80	13	11	3	3	11	3	6	15	9	3	0	20
ASV144	Bacteria	Verrucomicrobia	Verrucomicrobiae	Chthoniobacterales	Chthoniobacteraceae	Candidatus Udaeobacter	34	0	23	0	3	5	18	0	0	28	28	40	39	57	49	0	43	0	7	0	36	10	42	51
ASV146	Bacteria	Proteobacteria	Alphaproteobacteria	Rhizobiales	Unidentified	Unidentified	4	0	15	0	0	24	21	0	8	30	39	35	7	30	68	13	54	14	33	0	11	36	18	52
ASV145	Bacteria	Gemmatimonadetes	S0134 terrestrial group	Unidentified	Unidentified	Unidentified	0	0	0	90	0	0	0	287	0	0	0	0	0	0	0	16	0	0	0	116	0	0	0	0
ASV147	Bacteria	Bacteroidetes	Bacteroidia	Chitinophagales	Chitinophagaceae	Flavisolibacter	0	0	24	0	0	0	0	0	2	57	19	0	5	29	106	0	13	44	27	0	4	31	144	0
ASV148	Bacteria	Acidobacteria	Subgroup 6	Unidentified	Unidentified	Unidentified	0	0	0	0	0	0	0	0	0	39	0	0	30	0	51	0	66	73	87	0	0	81	74	0
ASV149	Bacteria	Acidobacteria	Acidobacteriia	Acidobacteriales	Unidentified	Unidentified	0	0	0	94	0	0	0	183	0	0	0	0	0	0	0	0	0	0	0	221	0	0	0	0
ASV150	Bacteria	Acidobacteria	Subgroup 6	Unidentified	Unidentified	Unidentified	92	52	19	0	0	0	36	0	0	0	36	15	0	23	0	0	0	0	46	0	138	41	0	0
ASV151	Bacteria	Acidobacteria	Blastocatellia (Subgroup 4)	Unidentified	Unidentified	Unidentified	28	0	4	12	0	57	57	0	3	77	44	74	0	53	0	61	0	0	0	0	5	0	0	17
ASV153	Bacteria	Acidobacteria	Blastocatellia (Subgroup 4)	Blastocatellales	Blastocatellaceae	Stenotrophobacter	3	18	43	0	4	9	0	0	125	47	6	0	21	0	14	0	15	30	35	0	24	30	65	0
ASV152	Bacteria	Acidobacteria	Blastocatellia (Subgroup 4)	Blastocatellales	Blastocatellaceae	Unidentified	86	0	0	0	0	94	206	0	36	0	0	0	49	4	0	0	0	0	0	0	13	0	0	0
ASV154	Bacteria	Verrucomicrobia	Verrucomicrobiae	Chthoniobacterales	Chthoniobacteraceae	Candidatus Udaeobacter	0	0	0	236	0	0	0	0	0	0	0	0	0	76	0	120	0	0	0	52	0	0	0	0
ASV155	Bacteria	Actinobacteria	Actinobacteria	Micrococcales	Micrococcaceae	Unidentified	0	0	65	0	0	0	0	13	71	0	0	0	0	0	17	0	153	92	60	0	0	0	13	0
ASV156	Bacteria	Proteobacteria	Alphaproteobacteria	Rhizobiales	Methyloligellaceae	Unidentified	97	0	0	40	140	0	0	0	0	0	15	9	0	40	0	72	0	0	0	3	66	0	0	0
ASV157	Bacteria	Proteobacteria	Gammaproteobacteria	Betaproteobacteriales	Nitrosomonadaceae	mle1-7	7	0	31	0	0	0	19	0	0	15	84	21	12	110	27	0	5	30	74	0	17	26	0	3
ASV159	Bacteria	Acidobacteria	Thermoanaerobaculia	Thermoanaerobaculales	Thermoanaerobaculaceae	Subgroup 10	0	6	36	0	0	0	0	0	151	0	93	6	11	63	0	0	0	0	0	0	42	34	0	38
ASV158	Bacteria	Actinobacteria	Actinobacteria	Pseudonocardiales	Pseudonocardiaceae	Crossiella	0	335	15	0	0	0	0	0	0	0	0	0	31	0	36	0	0	6	6	0	0	24	26	0
ASV162	Bacteria	Verrucomicrobia	Verrucomicrobiae	Chthoniobacterales	Chthoniobacteraceae	Candidatus Udaeobacter	0	0	0	186	0	0	0	24	0	0	0	19	0	12	0	110	0	0	0	57	17	0	6	43
ASV160	Bacteria	Bacteroidetes	Ignavibacteria	Kryptoniales	Unidentified	Unidentified	146	44	0	0	0	55	206	0	11	0	0	0	11	0	0	0	0	0	0	0	0	0	0	0
ASV163	Bacteria	Proteobacteria	Deltaproteobacteria	Desulfuromonadales	Geobacteraceae	Geobacter	3	0	23	73	0	0	4	158	0	0	6	45	0	13	0	16	0	0	0	103	5	3	0	20
ASV161	Bacteria	Chloroflexi	Dehalococcoidia	S085	Unidentified	Unidentified	0	0	0	0	0	0	0	56	0	0	0	0	0	0	0	0	0	0	0	415	0	0	0	0
ASV164	Bacteria	Chloroflexi	AD3	Unidentified	Unidentified	Unidentified	0	0	0	12	0	0	0	92	0	0	0	0	0	0	0	0	0	0	0	361	0	0	0	0
ASV165	Bacteria	Proteobacteria	Gammaproteobacteria	Burkholderiales	Burkholderiaceae	Polaromonas	24	0	31	0	0	0	0	0	28	0	9	6	0	135	0	10	0	13	11	12	76	109	0	0
ASV166	Bacteria	Chloroflexi	KD4-96	Unidentified	Unidentified	Unidentified	0	0	10	12	31	0	0	31	0	0	59	0	0	84	0	13	0	0	69	33	64	0	0	57
ASV168	Bacteria	Chloroflexi	Chloroflexia	Thermomicrobiales	Unidentified	Unidentified	31	36	0	0	19	23	57	0	80	22	16	20	41	12	3	0	32	10	16	0	19	0	0	24
ASV167	Bacteria	Proteobacteria	Alphaproteobacteria	Sneathiellales	Sneathiellaceae	Unidentified	162	111	0	0	0	40	125	0	0	0	0	0	20	0	0	0	0	0	0	0	0	0	0	0
ASV169	Bacteria	Chloroflexi	Anaerolineae	Unidentified	Unidentified	Unidentified	0	0	66	0	53	0	0	0	8	2	36	0	0	45	0	0	24	40	12	0	92	79	0	0
ASV170	Bacteria	Proteobacteria	Alphaproteobacteria	Sphingomonadales	Sphingomonadaceae	Sphingorhabdus	0	17	60	0	0	3	46	0	7	21	22	3	14	11	38	0	0	8	13	0	2	39	151	0
ASV171	Bacteria	Acidobacteria	Blastocatellia (Subgroup 4)	Blastocatellales	Blastocatellaceae	Stenotrophobacter	0	0	25	0	2	0	19	0	14	27	22	0	22	50	63	0	14	16	75	0	24	26	56	0
ASV172	Bacteria	Proteobacteria	Gammaproteobacteria	PLTA13	Unidentified	Unidentified	38	38	30	0	165	52	17	0	6	37	0	0	0	5	0	0	65	0	0	0	0	0	0	0
ASV173	Bacteria	Gemmatimonadetes	Gemmatimonadetes	Gemmatimonadales	Gemmatimonadaceae	Unidentified	0	0	51	0	0	0	0	0	0	37	0	0	0	0	0	0	0	232	27	0	0	8	91	0
ASV175	Bacteria	Proteobacteria	Gammaproteobacteria	Betaproteobacteriales	SC-I-84	Unidentified	0	0	36	0	49	31	4	0	23	45	31	0	15	20	59	0	38	26	5	0	13	24	26	0
ASV174	Bacteria	Verrucomicrobia	Verrucomicrobiae	Chthoniobacterales	Chthoniobacteraceae	Candidatus Udaeobacter	0	0	0	172	0	0	0	56	0	0	0	0	0	12	0	184	0	0	0	0	0	0	0	20
ASV176	Bacteria	Entotheonellaeota	Entotheonellia	Entotheonellales	Entotheonellaceae	Unidentified	33	77	12	0	13	27	63	0	54	17	17	0	51	17	0	0	20	8	4	0	16	13	0	0
ASV177	Bacteria	Bacteroidetes	Bacteroidia	Chitinophagales	Chitinophagaceae	Terrimonas	4	0	23	0	103	4	7	0	28	0	0	0	30	78	0	0	29	21	58	0	44	9	0	0
ASV178	Bacteria	Proteobacteria	Gammaproteobacteria	Betaproteobacteriales	SC-I-84	Unidentified	0	0	33	0	0	0	11	0	0	44	36	0	0	27	49	0	33	28	105	0	19	33	19	0
ASV179	Bacteria	Acidobacteria	Blastocatellia (Subgroup 4)	Pyrinomonadales	Pyrinomonadaceae	RB41	3	0	12	10	0	0	0	0	0	45	36	54	34	23	41	0	24	30	32	0	12	30	6	44
ASV180	Bacteria	Acidobacteria	Blastocatellia (Subgroup 4)	Blastocatellales	Blastocatellaceae	Unidentified	0	206	0	0	15	0	0	0	29	13	0	18	38	0	36	0	40	20	0	0	0	0	20	0
ASV182	Bacteria	Cyanobacteria	Melainabacteria	Obscuribacterales	Unidentified	Unidentified	0	44	2	0	38	21	26	0	63	28	3	9	29	16	54	0	47	11	6	0	0	22	0	10
ASV181	Bacteria	Gemmatimonadetes	Gemmatimonadetes	Gemmatimonadales	Gemmatimonadaceae	Unidentified	0	0	25	0	0	0	0	0	2	14	0	0	21	5	32	0	9	70	60	0	32	67	91	0
ASV183	Bacteria	Planctomycetes	Planctomycetacia	Pirellulales	Pirellulaceae	Pir4 lineage	0	28	0	0	0	32	0	0	0	48	7	0	48	0	72	4	62	6	31	0	0	0	87	2
ASV185	Bacteria	Acidobacteria	Blastocatellia (Subgroup 4)	Blastocatellales	Blastocatellaceae	Stenotrophobacter	3	35	14	0	20	28	30	0	32	58	4	15	34	7	75	2	20	12	8	0	5	0	16	9
ASV184	Bacteria	Acidobacteria	Subgroup 6	Unidentified	Unidentified	Unidentified	0	0	0	0	0	0	0	233	0	0	0	0	0	0	0	0	0	0	0	189	0	0	0	0
ASV186	Bacteria	Planctomycetes	Phycisphaerae	Phycisphaerales	Phycisphaeraceae	I-8	72	186	0	0	0	95	62	0	7	0	0	0	0	0	0	0	0	0	0	0	0	0	0	0
ASV187	Bacteria	Planctomycetes	Planctomycetacia	Gemmatales	Gemmataceae	Unidentified	25	36	18	0	71	27	27	0	50	17	38	0	51	3	27	0	27	3	2	0	0	0	0	0
ASV188	Bacteria	Proteobacteria	Gammaproteobacteria	Nitrosococcales	Nitrosococcaceae	wb1-P19	0	60	17	0	0	11	0	0	49	11	0	0	75	0	6	0	60	29	44	0	0	41	13	0
ASV190	Bacteria	Proteobacteria	Alphaproteobacteria	Rhizobiales	Hyphomicrobiaceae	Hyphomicrobium	20	8	22	0	61	0	0	0	28	16	26	11	12	17	34	13	20	20	30	0	9	25	21	22
ASV191	Bacteria	Chloroflexi	Ktedonobacteria	C0119	Unidentified	Unidentified	52	0	32	16	0	0	8	13	0	0	42	22	5	54	0	28	0	8	24	3	56	20	6	25
ASV189	Bacteria	Gemmatimonadetes	Gemmatimonadetes	Gemmatimonadales	Gemmatimonadaceae	Unidentified	0	0	49	0	0	0	0	0	0	49	19	0	28	7	41	0	0	56	52	0	18	66	27	0
ASV192	Bacteria	Latescibacteria	Latescibacteria	Latescibacterales	Latescibacteraceae	Unidentified	0	44	0	0	201	39	34	0	26	16	0	0	28	0	0	0	19	0	0	0	0	0	0	0
ASV193	Bacteria	Verrucomicrobia	Verrucomicrobiae	Chthoniobacterales	Chthoniobacteraceae	Candidatus Udaeobacter	0	0	0	297	0	0	0	55	0	0	0	0	0	0	0	54	0	0	0	0	0	0	0	0
ASV194	Bacteria	Actinobacteria	Actinobacteria	Pseudonocardiales	Pseudonocardiaceae	Pseudonocardia	0	0	52	0	0	0	7	0	0	7	9	0	0	0	110	0	0	11	23	0	0	33	153	0
ASV196	Bacteria	Actinobacteria	Actinobacteria	Pseudonocardiales	Pseudonocardiaceae	Pseudonocardia	0	0	28	0	0	0	36	0	0	66	22	5	22	33	88	0	31	29	14	0	0	25	0	5
ASV195	Bacteria	Latescibacteria	Unidentified	Unidentified	Unidentified	Unidentified	149	21	0	0	0	0	100	0	116	0	0	0	17	0	0	0	0	0	0	0	0	0	0	0
ASV197	Bacteria	Acidobacteria	Holophagae	Subgroup 7	Unidentified	Unidentified	0	0	8	0	73	0	0	0	27	29	0	11	17	0	79	7	36	5	30	0	0	0	40	41
ASV198	Bacteria	Proteobacteria	Gammaproteobacteria	Betaproteobacteriales	Nitrosomonadaceae	MND1	95	68	0	0	25	123	51	0	35	0	0	0	0	0	0	0	0	0	0	0	0	0	0	0
ASV199	Bacteria	Actinobacteria	MB-A2-108	Unidentified	Unidentified	Unidentified	21	0	28	0	0	0	0	0	0	0	119	52	0	39	0	25	0	0	0	0	59	17	0	34
ASV200	Bacteria	Actinobacteria	Acidimicrobiia	Actinomarinales	Unidentified	Unidentified	9	0	29	0	8	0	6	0	0	21	47	42	0	16	40	18	0	24	11	0	58	49	0	15
ASV201	Bacteria	Proteobacteria	Gammaproteobacteria	Steroidobacterales	Steroidobacteraceae	Steroidobacter	0	0	17	0	252	43	4	0	0	7	0	4	0	0	0	23	26	0	4	0	0	2	10	0
ASV203	Bacteria	Acidobacteria	Holophagae	Subgroup 7	Unidentified	Unidentified	64	0	43	0	0	16	58	0	26	0	29	0	21	0	25	0	0	61	35	0	10	0	0	0
ASV202	Bacteria	Proteobacteria	Gammaproteobacteria	Nitrosococcales	Nitrosococcaceae	wb1-P19	0	81	0	2	0	0	0	0	0	0	0	0	98	0	0	0	0	48	70	0	0	0	88	0
ASV204	Bacteria	Acidobacteria	Subgroup 6	Unidentified	Unidentified	Unidentified	10	0	44	0	0	0	0	0	0	0	58	18	0	73	0	0	0	0	5	0	89	61	0	27
ASV205	Bacteria	Proteobacteria	Gammaproteobacteria	Unidentified	Unidentified	Unidentified	0	0	0	0	5	288	0	0	0	49	0	0	0	0	18	0	13	0	0	0	0	8	0	3
ASV206	Bacteria	Actinobacteria	MB-A2-108	Unidentified	Unidentified	Unidentified	27	14	42	0	0	0	0	0	40	13	26	0	22	16	29	0	17	19	26	0	20	33	40	0
ASV207	Bacteria	Acidobacteria	Subgroup 6	Unidentified	Unidentified	Unidentified	17	0	0	0	0	7	15	0	0	7	53	7	15	101	0	18	10	4	68	0	52	0	0	9
ASV208	Bacteria	Proteobacteria	Alphaproteobacteria	Rhizobiales	Methyloligellaceae	Unidentified	0	0	79	0	69	33	0	0	36	36	0	0	10	0	43	0	28	0	8	0	0	41	0	0
ASV209	Bacteria	Acidobacteria	Subgroup 6	Unidentified	Unidentified	Unidentified	2	0	10	0	0	0	0	0	0	7	49	100	2	33	29	53	0	0	2	0	3	0	0	89
ASV210	Bacteria	Bacteroidetes	Bacteroidia	Chitinophagales	Chitinophagaceae	Terrimonas	0	0	71	0	0	0	20	0	0	0	0	14	0	0	0	25	0	78	26	0	64	80	0	0
ASV211	Bacteria	Actinobacteria	Actinobacteria	Corynebacteriales	Mycobacteriaceae	Mycobacetrium	0	3	0	10	0	0	8	0	0	0	6	18	0	19	0	222	0	0	0	0	7	0	0	84
ASV212	Bacteria	Acidobacteria	Acidobacteriia	Solibacterales	Solibacteraceae (Subgroup 3)	Candidatus Solibacter	0	0	0	0	0	0	0	232	0	0	0	0	0	0	0	0	0	0	0	141	0	0	0	0
ASV213	Bacteria	Gemmatimonadetes	Gemmatimonadetes	Gemmatimonadales	Gemmatimonadaceae	Unidentified	20	27	9	0	33	40	39	0	33	8	23	16	23	8	15	8	27	6	9	0	14	9	0	4
ASV214	Bacteria	Patescibacteria	Parcubacteria	Candidatus Azambacteria	Unidentified	Unidentified	0	0	7	0	0	0	0	0	4	72	18	0	9	19	46	0	15	19	0	0	0	20	141	0
ASV217	Bacteria	Proteobacteria	Alphaproteobacteria	Rhizobiales	Xanthobacteraceae	Unidentified	0	25	10	4	4	16	5	0	33	18	18	7	23	13	48	0	37	7	32	3	0	4	34	28
ASV215	Bacteria	Chloroflexi	TK10	Unidentified	Unidentified	Unidentified	0	0	0	62	0	0	42	0	0	29	9	79	0	9	0	41	7	0	0	0	0	0	0	89
ASV219	Bacteria	Gemmatimonadetes	Gemmatimonadetes	Gemmatimonadales	Gemmatimonadaceae	Unidentified	10	23	30	0	33	19	15	0	7	8	0	0	0	7	4	0	19	41	0	0	114	35	0	0
ASV216	Bacteria	Chloroflexi	Ktedonobacteria	Ktedonobacterales	Ktedonobacteraceae	Unidentified	0	0	0	112	0	0	12	0	0	10	0	0	0	0	0	18	0	151	0	0	54	0	0	7
ASV218	Bacteria	Planctomycetes	Planctomycetacia	Planctomycetales	Rubinisphaeraceae	Planctomicrobium	0	0	12	45	0	0	0	0	0	0	64	73	6	28	0	0	0	13	32	0	38	0	0	53
ASV221	Bacteria	Planctomycetes	Planctomycetacia	Gemmatales	Gemmataceae	Gemmata	1	16	22	0	0	3	0	0	8	17	14	0	11	10	51	0	15	19	27	0	41	21	83	0
ASV220	Bacteria	Actinobacteria	Thermoleophilia	Gaiellales	Unidentified	Unidentified	0	0	13	0	43	0	27	0	4	35	28	0	11	68	39	0	18	18	50	0	0	4	0	0
ASV222	Bacteria	Acidobacteria	Blastocatellia (Subgroup 4)	Blastocatellales	Blastocatellaceae	Unidentified	0	0	46	0	0	0	0	0	18	41	21	0	0	49	26	0	0	0	49	0	47	38	20	0
ASV226	Bacteria	Planctomycetes	Planctomycetacia	Gemmatales	Gemmataceae	Unidentified	45	0	37	4	0	9	63	0	17	10	58	4	35	9	0	0	2	0	3	0	49	8	0	0
ASV223	Bacteria	Acidobacteria	Blastocatellia (Subgroup 4)	Pyrinomonadales	Pyrinomonadaceae	RB41	0	0	0	0	0	65	0	244	0	0	19	6	0	0	0	0	0	0	0	0	0	0	0	18
ASV224	Bacteria	Verrucomicrobia	Verrucomicrobiae	Chthoniobacterales	Xiphinematobacteraceae	Candidatus Xiphinematobacter	0	0	0	0	229	21	2	0	18	0	0	0	1	0	0	0	80	0	0	0	0	0	0	0
ASV225	Bacteria	Latescibacteria	Unidentified	Unidentified	Unidentified	Unidentified	0	0	0	0	345	0	0	0	0	0	0	0	0	0	3	0	0	0	0	0	0	0	0	0
ASV227	Bacteria	Bacteroidetes	Ignavibacteria	Unidentified	Unidentified	Unidentified	0	0	0	0	186	12	0	0	0	0	15	11	0	58	15	0	18	0	0	0	0	0	10	22
ASV230	Bacteria	Planctomycetes	Phycisphaerae	Phycisphaerales	Phycisphaeraceae	AKYG587	14	37	13	0	1	28	0	0	79	13	22	0	17	13	12	0	11	31	11	0	23	20	1	0
ASV233	Bacteria	Cyanobacteria	Sericytochromatia	Unidentified	Unidentified	Unidentified	0	0	23	0	14	2	19	0	6	32	5	0	8	0	76	0	6	5	20	0	0	29	99	0
ASV228	Bacteria	Acidobacteria	Blastocatellia (Subgroup 4)	Unidentified	Unidentified	Unidentified	0	0	0	176	0	0	0	0	0	0	0	0	0	0	0	119	0	0	0	0	0	0	0	48
ASV229	Bacteria	Acidobacteria	Blastocatellia (Subgroup 4)	Pyrinomonadales	Pyrinomonadaceae	RB41	0	0	0	156	0	0	0	77	0	0	0	0	0	0	0	16	0	0	0	59	0	0	0	35
ASV231	Bacteria	Chloroflexi	Anaerolineae	Anaerolineales	Anaerolineaceae	Unidentified	83	0	0	0	162	5	19	0	0	4	0	7	0	1	11	0	44	0	1	0	0	0	3	2
ASV232	Bacteria	Planctomycetes	Phycisphaerae	CCM11a	Unidentified	Unidentified	25	0	0	0	0	0	0	0	86	24	33	0	30	32	17	0	0	22	23	0	24	26	0	0
ASV234	Bacteria	Planctomycetes	Planctomycetacia	Pirellulales	Pirellulaceae	Pirellula	8	9	22	0	2	3	9	0	25	10	21	11	18	21	26	4	6	25	27	0	40	26	26	3
ASV235	Bacteria	Proteobacteria	Alphaproteobacteria	Rhodospirillales	Rhodopirillaceae	Defluviicoccus	0	0	0	0	0	0	0	0	0	0	25	113	0	3	0	142	0	0	0	0	0	0	1	53
ASV236	Bacteria	Acidobacteria	Blastocatellia (Subgroup 4)	Pyrinomonadales	Pyrinomonadaceae	RB41	0	0	0	0	0	0	0	0	0	71	18	0	0	4	72	0	18	0	0	0	0	0	151	0
ASV237	Bacteria	Proteobacteria	Gammaproteobacteria	Betaproteobacteriales	Sulfuricellaceae	Sulfurirhabdus	14	0	16	0	0	0	0	138	0	0	0	0	0	0	0	0	0	0	0	144	0	20	0	0
ASV239	Bacteria	Proteobacteria	Gammaproteobacteria	Betaproteobacteriales	Unidentified	Unidentified	10	0	42	27	0	0	0	0	0	0	35	37	0	34	0	12	0	0	0	0	40	48	0	47
ASV238	Bacteria	Proteobacteria	Gammaproteobacteria	Betaproteobacteriales	Unidentified	Unidentified	69	14	0	21	0	27	66	60	0	0	0	0	0	0	0	0	0	0	0	74	0	0	0	0
ASV241	Bacteria	Proteobacteria	Alphaproteobacteria	Rhizobiales	Unidentified	Unidentified	0	42	13	0	105	7	0	0	35	21	0	0	38	0	19	0	49	0	0	0	0	0	0	0
ASV240	Bacteria	Gemmatimonadetes	Gemmatimonadetes	Gemmatimonadales	Gemmatimonadaceae	Unidentified	0	0	0	0	0	0	0	0	322	3	0	0	0	0	0	0	0	3	0	0	0	0	0	0
ASV242	Bacteria	Gemmatimonadetes	Gemmatimonadetes	Gemmatimonadales	Gemmatimonadaceae	Unidentified	0	0	0	23	0	0	0	162	0	0	0	0	0	0	0	0	0	0	0	141	0	0	0	0
ASV243	Bacteria	Proteobacteria	Alphaproteobacteria	Rhizobiales	Rhodomicrobiaceae	Rhodomicrobium	30	0	97	0	0	0	0	0	0	19	48	0	12	20	15	0	19	5	0	0	19	40	0	0
ASV244	Bacteria	Bacteroidetes	Bacteroidia	Sphingobacteriales	Unidentified	Unidentified	3	0	34	0	0	0	9	0	10	41	18	0	66	0	53	0	26	7	14	0	0	31	0	8
ASV245	Bacteria	Latescibacteria	Latescibacteria	Latescibacterales	Latescibacteraceae	Unidentified	32	0	16	0	0	0	0	0	0	9	118	0	0	46	0	0	0	2	15	0	56	22	0	0
ASV246	Bacteria	Verrucomicrobia	Verrucomicrobiae	Chthoniobacterales	Chthoniobacteraceae	Chthoniobacter	5	0	45	0	0	0	0	0	0	0	8	0	11	15	4	0	0	23	0	0	46	55	75	28
ASV248	Bacteria	Chloroflexi	KD4-96	Unidentified	Unidentified	Unidentified	0	0	42	16	36	0	0	42	0	0	0	32	0	9	0	27	0	0	0	6	0	85	0	19
ASV247	Bacteria	Proteobacteria	Gammaproteobacteria	Betaproteobacteriales	SC-I-84	Unidentified	0	0	36	0	0	0	0	0	38	0	0	0	24	0	0	0	14	63	19	0	34	20	64	0
ASV249	Bacteria	Acidobacteria	Acidobacteriia	Acidobacteriales	Unidentified	Unidentified	0	0	0	82	0	0	0	194	0	0	0	0	0	0	0	6	0	0	0	28	0	0	0	0
ASV251	Bacteria	Acidobacteria	Subgroup 6	Unidentified	Unidentified	Unidentified	0	0	0	0	0	0	0	0	0	5	27	74	0	24	8	22	0	13	57	0	21	0	0	58
ASV253	Bacteria	Armatimonadetes	Chthonomonadetes	Chthonomonadales	Unidentified	Unidentified	2	4	7	0	20	18	6	0	35	18	8	4	14	8	53	0	29	7	3	0	4	0	69	0
ASV250	Bacteria	Acidobacteria	Subgroup 6	Unidentified	Unidentified	Unidentified	30	76	0	0	0	12	35	0	60	0	0	0	33	0	0	0	0	39	0	0	23	0	0	0
ASV256	Bacteria	Planctomycetes	Planctomycetacia	Gemmatales	Gemmataceae	Unidentified	18	16	39	0	0	4	12	0	33	23	24	0	21	2	0	0	15	29	8	0	50	12	0	0
ASV257	Bacteria	Actinobacteria	Thermoleophilia	Solirubrobacterales	Unidentified	Unidentified	20	26	13	0	86	23	13	0	10	13	0	0	28	6	18	0	12	2	9	0	19	7	0	0
ASV258	Bacteria	Actinobacteria	MB-A2-108	Unidentified	Unidentified	Unidentified	13	0	39	0	6	0	7	0	0	0	15	9	9	21	3	0	0	54	23	0	58	45	2	0
ASV252	Bacteria	Planctomycetes	BD7-11	Unidentified	Unidentified	Unidentified	0	0	0	0	0	0	0	208	0	0	0	0	0	0	0	0	0	0	0	95	0	0	0	0
ASV254	Bacteria	Hydrogenedentes	Hydrogenedentia	Hydrogenedentiales	Hydrogenedensaceae	Unidentified	150	10	0	0	0	47	52	0	10	0	0	0	33	0	0	0	0	0	0	0	0	0	0	0
ASV255	Bacteria	Acidobacteria	Blastocatellia (Subgroup 4)	Pyrinomonadales	Pyrinomonadaceae	RB41	0	0	36	0	0	0	0	0	109	10	0	0	17	0	0	0	0	35	0	0	5	90	0	0
ASV261	Bacteria	Proteobacteria	Alphaproteobacteria	Sphingomonadales	Sphingomonadaceae	Unidentified	0	0	9	0	0	0	3	0	0	0	33	46	6	40	0	11	8	22	54	0	12	4	0	53
ASV259	Bacteria	Proteobacteria	Gammaproteobacteria	Betaproteobacteriales	Unidentified	Unidentified	0	0	30	8	0	0	0	0	0	0	31	4	0	40	0	0	0	0	26	27	67	43	0	24
ASV262	Bacteria	Proteobacteria	Deltaproteobacteria	NB1-j	Unidentified	Unidentified	5	21	15	0	0	101	16	0	0	0	30	0	19	11	5	0	47	0	0	0	14	9	0	7
ASV265	Bacteria	Rokubacteria	NC10	Rokubacteriales	Unidentified	Unidentified	27	25	19	2	12	31	30	0	31	9	16	8	20	7	7	9	9	9	5	0	9	3	0	11
ASV260	Bacteria	Acidobacteria	Holophagae	Subgroup 7	Unidentified	Unidentified	0	64	0	0	220	14	0	0	0	0	0	0	0	0	0	0	0	0	0	0	0	0	0	0
ASV263	Bacteria	Planctomycetes	Phycisphaerae	Tepidisphaerales	WD2101 soil group	Unidentified	0	0	73	0	0	0	0	0	0	9	13	0	0	16	0	0	0	33	11	0	0	42	99	0
ASV264	Bacteria	Gemmatimonadetes	Gemmatimonadetes	Gemmatimonadales	Gemmatimonadaceae	Unidentified	0	0	0	0	0	0	0	0	0	0	0	0	0	0	69	0	14	0	10	0	0	0	191	11
ASV268	Bacteria	Chloroflexi	TK10	Unidentified	Unidentified	Unidentified	16	0	0	0	47	12	11	0	0	45	15	0	7	0	70	0	44	8	0	0	0	0	18	0
ASV273	Bacteria	Chloroflexi	TK10	Unidentified	Unidentified	Unidentified	0	0	17	0	50	14	2	0	6	17	25	19	5	27	22	0	17	12	21	0	8	10	21	0
ASV267	Bacteria	Actinobacteria	Thermoleophilia	Gaiellales	Unidentified	Unidentified	3	0	34	0	0	0	0	0	1	8	61	63	1	30	0	10	0	0	0	0	34	30	0	17
ASV269	Bacteria	Proteobacteria	Gammaproteobacteria	Betaproteobacteriales	Unidentified	Unidentified	0	0	16	0	0	0	0	0	0	0	25	12	0	36	0	0	0	0	15	0	43	93	14	38
ASV270	Bacteria	Planctomycetes	Planctomycetacia	Gemmatales	Gemmataceae	Unidentified	0	5	11	72	3	0	4	62	6	3	2	6	5	29	0	12	4	0	22	3	27	16	0	0
ASV266	Bacteria	Chloroflexi	Dehalococcoidia	S085	Unidentified	Unidentified	23	0	62	0	0	0	0	0	0	0	0	0	0	0	0	0	0	0	0	0	78	128	0	0
ASV271	Bacteria	Verrucomicrobia	Verrucomicrobiae	Chthoniobacterales	Chthoniobacteraceae	Chthoniobacter	0	0	5	0	60	26	0	0	0	0	9	34	0	54	9	41	14	3	0	0	0	0	0	34
ASV276	Bacteria	Acidobacteria	Subgroup 17	Unidentified	Unidentified	Unidentified	0	0	16	0	0	0	0	0	0	13	33	5	15	41	26	0	20	23	8	0	57	0	20	12
ASV272	Bacteria	Acidobacteria	Holophagae	Subgroup 7	Unidentified	Unidentified	3	21	0	0	0	0	19	0	39	12	0	0	22	0	28	0	108	16	20	0	0	0	0	0
ASV274	Bacteria	Chloroflexi	Anaerolineae	Anaerolineales	Anaerolineaceae	Unidentified	42	0	35	0	0	0	22	0	0	5	31	0	18	5	0	0	0	34	2	0	42	52	0	0
ASV277	Bacteria	Bacteroidetes	Bacteroidia	Sphingobacteriales	Unidentified	Unidentified	15	113	0	0	0	14	28	0	116	0	0	0	0	0	0	0	0	0	0	0	0	0	0	0
ASV278	Bacteria	Proteobacteria	Gammaproteobacteria	Betaproteobacteriales	Nitrosomonadaceae	MND1	24	2	39	28	0	0	7	57	0	0	20	0	3	17	0	12	0	0	0	20	47	10	0	0
ASV275	Bacteria	Actinobacteria	Rubrobacteria	Rubrobacterales	Rubrobacteriaceae	Rubrobacter	0	0	0	0	0	0	0	0	0	0	24	85	0	17	0	79	0	0	0	0	0	0	0	80
ASV282	Bacteria	Acidobacteria	Subgroup 6	Unidentified	Unidentified	Unidentified	0	10	8	0	24	5	18	0	17	16	9	0	35	7	45	0	27	6	47	0	0	5	0	6
ASV279	Bacteria	Bacteroidetes	Bacteroidia	Chitinophagales	Saprospiraceae	Unidentified	0	0	13	0	29	16	5	0	0	11	7	0	29	0	16	0	22	33	60	0	30	6	7	0
ASV281	Bacteria	Chloroflexi	JG30-KF-CM66	Unidentified	Unidentified	Unidentified	0	0	4	0	30	57	0	0	0	11	25	9	4	18	30	0	19	0	17	0	0	0	29	30
ASV284	Bacteria	Latescibacteria	Unidentified	Unidentified	Unidentified	Unidentified	26	0	34	0	0	0	0	0	11	11	50	0	10	28	0	0	0	45	10	0	48	9	0	0
ASV280	Bacteria	Rokubacteria	NC10	Rokubacteriales	Unidentified	Unidentified	0	0	0	19	0	0	0	0	0	0	5	37	0	4	0	92	0	0	0	0	0	0	0	124
ASV285	Bacteria	Actinobacteria	Thermoleophilia	Gaiellales	Unidentified	Unidentified	33	97	13	0	0	15	27	0	43	7	0	0	21	0	0	0	2	6	0	0	7	9	0	0
ASV283	Bacteria	Proteobacteria	Alphaproteobacteria	Rhodospirillales	Rhodopirillaceae	Defluviicoccus	0	0	0	0	0	0	0	0	0	0	24	126	0	0	0	100	0	0	0	0	0	0	0	29
ASV286	Bacteria	Verrucomicrobia	Verrucomicrobiae	Chthoniobacterales	Chthoniobacteraceae	Candidatus Udaeobacter	0	0	0	3	0	0	0	0	0	11	26	12	0	22	16	19	3	3	3	0	0	15	126	20
ASV289	Bacteria	Acidobacteria	Holophagae	Subgroup 7	Unidentified	Unidentified	20	0	37	0	0	0	12	0	0	0	31	0	8	30	0	0	0	36	11	0	46	47	0	0
ASV287	Bacteria	Proteobacteria	Gammaproteobacteria	Gammaproteobacteria Incertae Sedis	Unidentified	Unidentified	0	0	0	0	0	0	0	0	0	0	23	82	0	24	0	62	0	2	14	0	9	0	0	60
ASV292	Bacteria	Entotheonellaeota	Entotheonellia	Entotheonellales	Entotheonellaceae	Unidentified	22	22	44	0	0	4	11	0	2	2	26	0	9	7	0	0	0	8	0	11	64	44	0	0
ASV288	Bacteria	Acidobacteria	Blastocatellia (Subgroup 4)	Pyrinomonadales	Pyrinomonadaceae	RB41	0	0	0	0	0	0	0	274	0	0	0	0	0	0	0	0	0	0	0	0	0	0	0	0
ASV291	Bacteria	Proteobacteria	Gammaproteobacteria	Betaproteobacteriales	Nitrosomonadaceae	MND1	10	0	52	0	0	0	0	0	0	0	65	0	0	56	0	0	0	19	8	0	64	0	0	0
ASV293	Bacteria	Acidobacteria	Blastocatellia (Subgroup 4)	Blastocatellales	Blastocatellaceae	Blastocatella	0	0	4	0	0	0	0	0	0	26	8	0	6	9	91	0	17	10	2	0	12	14	75	0
ASV290	Bacteria	Planctomycetes	Phycisphaerae	Tepidisphaerales	WD2101 soil group	Unidentified	0	0	0	0	156	117	0	0	0	0	0	0	0	0	0	0	0	0	0	0	0	0	0	0
ASV295	Bacteria	Bacteroidetes	Bacteroidia	Sphingobacteriales	Unidentified	Unidentified	5	0	100	0	0	0	22	0	11	7	28	10	6	15	2	0	4	3	8	0	39	10	0	1
ASV294	Bacteria	Chloroflexi	Anaerolineae	Unidentified	Unidentified	Unidentified	0	0	0	0	0	0	0	191	0	0	0	0	0	0	0	0	0	0	0	78	0	0	0	0
ASV300	Bacteria	Planctomycetes	Planctomycetacia	Gemmatales	Gemmataceae	Unidentified	14	0	40	13	0	0	9	17	0	9	13	6	25	7	0	0	0	23	10	50	23	9	0	0
ASV297	Bacteria	Chloroflexi	Dehalococcoidia	S085	Unidentified	Unidentified	0	2	19	0	0	17	0	0	29	30	14	7	8	10	51	3	15	17	16	0	15	0	0	14
ASV299	Bacteria	Proteobacteria	Alphaproteobacteria	Rhizobiales	Hyphomicrobiaceae	Pedomicrobium	35	10	0	23	0	0	6	57	0	0	0	13	0	0	0	13	0	0	0	53	0	24	0	31
ASV303	Bacteria	Bacteroidetes	Ignavibacteria	Kryptoniales	Unidentified	Unidentified	85	29	0	0	0	29	64	0	19	0	0	0	13	0	0	0	3	4	4	0	15	0	0	0
ASV296	Bacteria	Proteobacteria	Gammaproteobacteria	Betaproteobacteriales	Unidentified	Unidentified	45	115	0	0	0	90	13	0	0	0	0	0	0	0	0	0	0	0	0	0	0	0	0	0
ASV298	Bacteria	Planctomycetes	Planctomycetacia	Pirellulales	Pirellulaceae	Unidentified	0	7	0	0	112	74	0	0	22	0	0	0	11	0	13	0	24	0	0	0	0	0	0	0
ASV306	Bacteria	Latescibacteria	Unidentified	Unidentified	Unidentified	Unidentified	12	26	32	0	80	23	21	0	6	0	11	18	19	0	3	0	5	7	0	0	0	0	0	0
ASV308	Bacteria	Verrucomicrobia	Verrucomicrobiae	Chthoniobacterales	Chthoniobacteraceae	Chthoniobacter	0	0	0	0	97	0	0	0	0	0	0	39	0	13	0	16	0	0	0	9	6	19	0	63
ASV301	Bacteria	Chloroflexi	Ktedonobacteria	Ktedonobacterales	Ktedonobacteraceae	Unidentified	0	0	0	261	0	0	0	0	0	0	0	0	0	0	0	0	0	0	0	0	0	0	0	0
ASV302	Bacteria	Proteobacteria	Gammaproteobacteria	PLTA13	Unidentified	Unidentified	0	0	0	0	211	0	0	0	0	0	0	0	0	0	0	0	50	0	0	0	0	0	0	0
ASV307	Bacteria	Acidobacteria	Subgroup 6	Unidentified	Unidentified	Unidentified	6	0	40	0	0	0	0	0	0	11	65	0	0	49	0	0	0	0	0	0	51	39	0	0
ASV304	Bacteria	Nitrospirae	Nitrospira	Nitrospirales	Nitrospiraceae	Nitrospira	0	0	0	0	0	0	0	0	0	0	18	151	0	0	0	0	0	0	0	0	0	0	0	91
ASV305	Bacteria	Nitrospirae	Nitrospira	Nitrospirales	Nitrospiraceae	Nitrospira	0	58	0	0	0	71	28	0	103	0	0	0	0	0	0	0	0	0	0	0	0	0	0	0
ASV309	Bacteria	Proteobacteria	Alphaproteobacteria	Rhizobiales	Unidentified	Unidentified	0	0	0	0	0	0	0	0	0	0	0	0	0	18	0	0	5	0	0	0	195	42	0	0
ASV311	Bacteria	Planctomycetes	Phycisphaerae	Tepidisphaerales	WD2101 soil group	Unidentified	17	0	40	2	0	0	0	0	15	12	39	0	14	18	2	0	0	18	20	0	27	29	7	0
ASV310	Bacteria	Rokubacteria	NC10	Methylomirabilales	Methylomirabilaceae	Unidentified	0	0	0	0	0	259	0	0	0	0	0	0	0	0	0	0	0	0	0	0	0	0	0	0
ASV312	Bacteria	Acidobacteria	Subgroup 6	Unidentified	Unidentified	Unidentified	8	0	29	0	0	23	0	0	27	0	56	0	12	11	0	0	0	0	11	0	40	42	0	0
ASV313	Bacteria	Acidobacteria	Subgroup 6	Unidentified	Unidentified	Unidentified	0	0	11	0	0	0	0	0	0	0	27	26	19	57	0	0	0	16	6	0	66	21	0	10
ASV314	Bacteria	Bacteroidetes	Bacteroidia	Cytophagales	Microscillaceae	Unidentified	0	0	6	0	18	27	33	0	29	15	6	0	48	19	23	0	25	0	8	0	1	0	0	0
ASV315	Bacteria	Chloroflexi	OLB14	Unidentified	Unidentified	Unidentified	0	40	8	0	0	0	0	0	70	11	2	0	26	0	4	0	11	13	26	0	19	26	0	0
ASV316	Bacteria	Proteobacteria	Gammaproteobacteria	Nitrosococcales	Nitrosococcaceae	wb1-P19	0	0	0	0	0	0	0	0	0	20	0	0	0	0	121	0	23	0	0	0	0	0	91	0
ASV317	Bacteria	Acidobacteria	Blastocatellia (Subgroup 4)	Pyrinomonadales	Pyrinomonadaceae	RB41	0	0	0	27	0	0	0	0	0	0	0	147	0	0	0	35	0	0	0	0	0	0	0	46
ASV318	Bacteria	Actinobacteria	Thermoleophilia	Gaiellales	Gaiellaceae	Gaiella	0	0	3	0	35	0	0	0	4	8	0	0	0	0	71	0	33	25	7	0	0	8	60	0
ASV323	Bacteria	Actinobacteria	Thermoleophilia	Gaiellales	Gaiellaceae	Gaiella	0	0	5	0	15	0	0	0	4	11	5	0	0	19	29	11	23	8	32	0	0	42	49	0
ASV320	Bacteria	Proteobacteria	Gammaproteobacteria	Betaproteobacteriales	Unidentified	Unidentified	0	0	0	2	40	10	0	47	59	18	0	0	9	0	21	0	13	8	0	23	0	2	0	0
ASV319	Bacteria	Proteobacteria	Alphaproteobacteria	Rhizobiales	Hyphomicrobiaceae	Pedomicrobium	0	0	35	0	0	0	0	0	0	0	67	24	6	31	0	14	0	0	0	0	27	29	0	17
ASV321	Bacteria	Verrucomicrobia	Verrucomicrobiae	Chthoniobacterales	Chthoniobacteraceae	Candidatus Udaeobacter	8	0	12	0	0	0	0	0	0	0	59	47	0	13	0	0	0	0	0	0	33	23	0	55
ASV322	Bacteria	Acidobacteria	Subgroup 6	Unidentified	Unidentified	Unidentified	0	0	0	0	0	0	0	0	0	0	0	124	0	0	0	0	0	0	0	0	0	0	0	125
ASV324	Bacteria	Bacteroidetes	Bacteroidia	Chitinophagales	Chitinophagaceae	Unidentified	0	0	27	26	0	0	0	0	0	10	18	26	0	23	0	0	9	7	6	12	14	56	15	0
ASV326	Bacteria	Proteobacteria	Deltaproteobacteria	NB1-j	Unidentified	Unidentified	0	9	19	0	26	5	0	0	9	19	0	0	24	16	28	0	32	16	27	0	0	17	0	0
ASV329	Bacteria	Actinobacteria	Thermoleophilia	Gaiellales	Gaiellaceae	Gaiella	0	17	12	0	22	15	20	0	0	12	21	0	7	30	16	0	17	0	37	0	0	18	2	0
ASV327	Bacteria	Proteobacteria	Gammaproteobacteria	Betaproteobacteriales	Nitrosomonadaceae	Ellin6067	0	0	0	0	83	66	0	0	32	14	0	0	17	0	0	0	33	0	0	0	0	0	0	0
ASV325	Bacteria	Proteobacteria	Alphaproteobacteria	Rhizobiales	Rhodomicrobiaceae	Rhodomicrobium	0	0	0	0	0	0	0	0	0	0	21	65	0	27	0	44	0	0	0	0	0	0	0	87
ASV328	Bacteria	Actinobacteria	Acidimicrobiia	Unidentified	Unidentified	Unidentified	0	0	19	0	0	0	25	0	0	17	4	0	0	0	67	4	0	11	0	0	0	23	69	5
ASV330	Bacteria	Rokubacteria	NC10	Rokubacteriales	Unidentified	Unidentified	26	0	14	0	0	0	0	0	0	0	17	0	9	0	0	0	0	61	0	0	75	31	11	0
ASV331	Bacteria	Proteobacteria	Gammaproteobacteria	Betaproteobacteriales	SC-I-84	Unidentified	0	0	0	0	48	0	6	0	0	0	17	26	0	29	0	25	0	0	16	0	11	3	0	61
ASV332	Bacteria	Unidentified	Unidentified	Unidentified	Unidentified	Unidentified	1	29	2	0	87	26	0	0	4	0	0	0	9	0	48	0	34	0	0	0	2	0	0	0
ASV334	Bacteria	Actinobacteria	Thermoleophilia	Solirubrobacterales	Unidentified	Unidentified	4	0	0	24	0	0	0	0	0	0	4	0	0	39	0	138	0	0	0	0	29	0	0	3
ASV337	Bacteria	Chloroflexi	JG30-KF-CM66	Unidentified	Unidentified	Unidentified	37	0	7	0	0	9	27	0	33	12	0	22	6	0	19	0	0	21	0	0	27	11	10	0
ASV333	Bacteria	Proteobacteria	Deltaproteobacteria	Myxococcales	Unidentified	Unidentified	121	18	0	0	0	16	85	0	0	0	0	0	0	0	0	0	0	0	0	0	0	0	0	0
ASV338	Bacteria	Latescibacteria	Unidentified	Unidentified	Unidentified	Unidentified	0	37	15	0	0	14	8	0	15	7	38	3	3	24	13	0	20	16	13	0	2	11	1	0
ASV340	Bacteria	Planctomycetes	Phycisphaerae	Tepidisphaerales	WD2101 soil group	Unidentified	1	0	0	9	0	15	8	0	2	24	10	8	0	12	20	7	6	19	18	0	19	20	38	4
ASV335	Bacteria	Bacteroidetes	Ignavibacteria	Unidentified	Unidentified	Unidentified	0	0	0	0	0	0	0	0	0	19	0	0	0	0	157	0	11	0	0	0	0	0	51	0
ASV336	Bacteria	Acidobacteria	Blastocatellia (Subgroup 4)	Pyrinomonadales	Pyrinomonadaceae	RB41	0	0	0	55	0	0	0	0	0	0	0	32	0	0	0	34	0	0	0	0	0	0	0	117
ASV339	Bacteria	Chloroflexi	Anaerolineae	Unidentified	Unidentified	Unidentified	2	0	15	0	34	14	0	0	0	0	0	13	0	0	0	0	50	12	24	0	4	0	0	70
ASV344	Bacteria	Chloroflexi	JG30-KF-CM66	Unidentified	Unidentified	Unidentified	17	34	9	0	0	0	11	0	20	0	22	0	13	31	6	0	6	15	34	0	0	8	8	0
ASV342	Bacteria	Actinobacteria	MB-A2-108	Unidentified	Unidentified	Unidentified	104	16	8	0	0	6	70	0	0	0	0	0	19	0	0	0	0	10	0	0	0	0	0	0
ASV343	Bacteria	Actinobacteria	Thermoleophilia	Gaiellales	Gaiellaceae	Gaiella	0	0	39	0	0	0	0	0	0	0	0	0	0	0	0	0	0	61	7	0	29	62	35	0
ASV345	Bacteria	Planctomycetes	Phycisphaerae	mle1-8	Unidentified	Unidentified	0	17	7	0	0	4	3	0	6	57	3	0	5	17	27	0	23	21	41	0	0	0	2	0
ASV348	Bacteria	Proteobacteria	Gammaproteobacteria	Coxiellales	Coxiellaceae	Coxiella	1	5	10	0	24	16	5	0	31	10	7	0	15	0	44	0	15	18	6	0	5	6	15	0
ASV341	Bacteria	Chloroflexi	Anaerolineae	Unidentified	Unidentified	Unidentified	0	0	0	5	0	0	0	145	0	0	0	0	0	0	0	0	0	0	0	82	0	0	0	0
ASV346	Bacteria	Bacteroidetes	Bacteroidia	Chitinophagales	Chitinophagaceae	Terrimonas	0	0	0	0	0	0	0	0	0	35	11	0	0	0	80	0	5	6	0	0	0	18	76	0
ASV347	Bacteria	Unidentified	Unidentified	Unidentified	Unidentified	Unidentified	0	23	5	0	0	36	6	0	0	20	0	0	13	0	24	0	57	36	11	0	0	0	0	0
ASV351	Bacteria	Proteobacteria	Alphaproteobacteria	Rhizobiales	Hyphomicrobiaceae	Hyphomicrobium	25	25	29	0	0	2	7	0	0	9	10	0	18	23	8	0	3	19	18	0	5	29	0	0
ASV357	Bacteria	Acidobacteria	Acidobacteriia	Solibacterales	Solibacteraceae (Subgroup 3)	Paludibaculum	0	9	0	0	15	3	4	0	0	8	39	0	0	41	11	0	7	5	34	0	19	0	0	34
ASV353	Bacteria	Acidobacteria	Acidobacteriia	Solibacterales	Solibacteraceae (Subgroup 3)	Bryobacter	0	0	9	0	0	8	11	0	0	67	0	0	9	0	35	0	39	5	0	0	0	3	42	0
ASV356	Bacteria	Gemmatimonadetes	Gemmatimonadetes	Gemmatimonadales	Gemmatimonadaceae	Unidentified	3	0	53	0	0	0	0	5	0	0	8	0	6	2	0	0	0	19	5	20	23	84	0	0
ASV358	Bacteria	Proteobacteria	Alphaproteobacteria	Rhizobiales	Beijerinckiaceae	Unidentified	0	23	2	0	52	11	13	0	23	14	0	0	16	0	19	0	24	6	3	0	2	2	18	0
ASV349	Bacteria	Verrucomicrobia	Verrucomicrobiae	Chthoniobacterales	Chthoniobacteraceae	Chthoniobacter	0	227	0	0	0	0	0	0	0	0	0	0	0	0	0	0	0	0	0	0	0	0	0	0
ASV350	Bacteria	Proteobacteria	Alphaproteobacteria	Rhodospirillales	Rhodopirillaceae	Defluviicoccus	0	0	0	0	0	0	0	80	0	0	0	0	0	0	0	0	0	0	0	147	0	0	0	0
ASV352	Bacteria	Acidobacteria	Blastocatellia (Subgroup 4)	Pyrinomonadales	Pyrinomonadaceae	RB41	0	0	0	0	0	0	0	0	0	6	0	0	0	0	0	93	29	0	0	0	0	0	0	98
ASV354	Bacteria	Proteobacteria	Alphaproteobacteria	Rhizobiales	Xanthobacteraceae	Unidentified	0	0	22	10	0	0	0	0	0	22	0	0	0	0	0	0	24	18	0	0	55	60	14	0
ASV355	Bacteria	Gemmatimonadetes	Gemmatimonadetes	Gemmatimonadales	Gemmatimonadaceae	Gemmatimonas	0	0	0	0	0	0	0	0	0	13	0	0	23	0	75	0	19	86	9	0	0	0	0	0
ASV359	Bacteria	Rokubacteria	NC10	Rokubacteriales	Unidentified	Unidentified	57	10	50	10	0	19	40	0	0	0	18	0	10	0	0	0	0	0	0	0	0	11	0	0
ASV361	Bacteria	Zixibacteria	Unidentified	Unidentified	Unidentified	Unidentified	0	16	25	0	17	10	3	0	5	14	25	0	15	15	15	0	22	9	12	0	16	6	0	0
ASV362	Bacteria	Latescibacteria	Unidentified	Unidentified	Unidentified	Unidentified	12	0	16	0	5	19	0	0	14	0	0	0	89	0	0	0	8	21	39	0	0	0	0	0
ASV360	Bacteria	Patescibacteria	ABY1	Unidentified	Unidentified	Unidentified	0	0	0	83	0	0	0	18	0	0	0	0	0	5	0	32	0	0	0	56	0	0	0	28
ASV364	Bacteria	Acidobacteria	Subgroup 6	Unidentified	Unidentified	Unidentified	0	0	46	0	0	0	0	0	14	3	29	0	4	26	0	0	3	0	64	0	17	16	0	0
ASV365	Bacteria	Chloroflexi	Anaerolineae	Unidentified	Unidentified	Unidentified	0	11	15	0	3	23	61	0	8	32	0	0	19	0	17	0	11	12	4	0	0	6	0	0
ASV366	Bacteria	Proteobacteria	Gammaproteobacteria	Acidiferrobacterales	Acidiferrobacteraceae	Sulfurifustis	21	0	6	0	2	3	11	0	4	4	0	2	23	23	0	0	0	58	35	0	8	3	19	0
ASV373	Bacteria	Chloroflexi	Anaerolineae	Anaerolineales	Anaerolineaceae	Unidentified	7	0	18	14	0	0	10	0	6	6	24	0	17	0	0	40	0	14	0	0	30	19	0	16
ASV363	Bacteria	Proteobacteria	Deltaproteobacteria	Myxococcales	Unidentified	Unidentified	0	0	0	0	0	0	0	194	0	0	0	0	0	0	0	0	0	0	0	26	0	0	0	0
ASV368	Bacteria	Acidobacteria	Subgroup 6	Unidentified	Unidentified	Unidentified	0	0	0	112	0	0	3	0	0	0	0	0	0	0	0	64	0	0	0	0	0	0	0	41
ASV369	Bacteria	Proteobacteria	Gammaproteobacteria	Betaproteobacteriales	Nitrosomonadaceae	IS-44	0	0	0	0	0	13	121	10	0	0	64	12	0	0	0	0	0	0	0	0	0	0	0	0
ASV372	Bacteria	Planctomycetes	Planctomycetacia	Pirellulales	Pirellulaceae	Pirellula	0	7	17	0	6	3	0	0	14	21	0	0	16	0	22	0	11	29	20	0	8	13	33	0
ASV367	Bacteria	Acidobacteria	Blastocatellia (Subgroup 4)	Pyrinomonadales	Pyrinomonadaceae	RB41	0	0	0	0	0	0	0	155	0	0	0	0	0	0	0	0	0	0	0	64	0	0	0	0
ASV371	Bacteria	Bacteroidetes	Bacteroidia	Chitinophagales	Chitinophagaceae	Unidentified	6	0	61	3	0	0	0	0	0	3	50	8	0	11	0	6	0	5	0	0	46	20	0	0
ASV374	Bacteria	Verrucomicrobia	Verrucomicrobiae	Chthoniobacterales	Chthoniobacteraceae	Candidatus Udaeobacter	4	0	0	0	0	0	4	143	0	9	0	0	5	0	0	0	0	0	0	47	0	0	6	0
ASV375	Bacteria	Acidobacteria	Subgroup 17	Unidentified	Unidentified	Unidentified	0	59	0	0	0	0	0	0	8	19	0	0	27	0	30	0	24	16	23	0	0	0	12	0
ASV370	Bacteria	Acidobacteria	Blastocatellia (Subgroup 4)	Pyrinomonadales	Pyrinomonadaceae	RB41	0	0	0	49	0	0	0	110	0	0	0	0	0	0	0	0	0	0	0	58	0	0	0	0
ASV376	Bacteria	Chloroflexi	Dehalococcoidia	S085	Unidentified	Unidentified	37	30	0	0	0	16	41	0	21	6	6	0	27	0	0	0	0	9	0	0	24	0	0	0
ASV379	Bacteria	Latescibacteria	Unidentified	Unidentified	Unidentified	Unidentified	0	43	25	0	0	0	0	0	19	0	0	0	20	17	0	0	0	21	43	0	0	27	0	0
ASV377	Bacteria	Acidobacteria	Acidobacteriia	Solibacterales	Solibacteraceae (Subgroup 3)	Bryobacter	0	0	0	0	0	0	0	28	0	0	0	0	0	0	0	0	0	0	0	186	0	0	0	0
ASV378	Bacteria	Patescibacteria	Berkelbacteria	Unidentified	Unidentified	Unidentified	101	11	0	0	0	14	88	0	0	0	0	0	0	0	0	0	0	0	0	0	0	0	0	0
ASV380	Bacteria	Proteobacteria	Gammaproteobacteria	Betaproteobacteriales	Unidentified	Unidentified	0	0	0	0	50	0	0	0	21	23	0	0	4	20	24	3	23	11	20	0	0	0	15	0
ASV385	Bacteria	Proteobacteria	Deltaproteobacteria	NB1-j	Unidentified	Unidentified	21	0	19	0	0	11	22	0	13	5	0	23	15	0	7	0	0	8	0	0	32	3	4	29
ASV381	Bacteria	Acidobacteria	Blastocatellia (Subgroup 4)	Blastocatellales	Blastocatellaceae	Unidentified	0	0	0	0	0	0	0	0	0	0	22	23	0	30	0	15	0	0	50	0	0	0	0	71
ASV382	Bacteria	Verrucomicrobia	Verrucomicrobiae	Chthoniobacterales	Chthoniobacteraceae	Candidatus Udaeobacter	0	0	7	0	0	0	0	0	0	21	0	0	0	0	0	0	0	49	0	0	86	48	0	0
ASV383	Bacteria	Acidobacteria	Blastocatellia (Subgroup 4)	Pyrinomonadales	Pyrinomonadaceae	RB41	0	0	6	0	0	0	0	0	0	0	9	0	0	0	0	0	0	67	42	0	25	40	22	0
ASV384	Bacteria	Chloroflexi	Anaerolineae	Unidentified	Unidentified	Unidentified	29	0	27	0	0	6	44	0	0	0	43	3	0	3	0	0	0	34	1	0	4	14	3	0
ASV386	Bacteria	Chloroflexi	Dehalococcoidia	S085	Unidentified	Unidentified	0	0	0	0	0	0	0	0	0	5	12	0	38	28	0	0	23	48	55	0	0	0	0	0
ASV387	Bacteria	Actinobacteria	Thermoleophilia	Gaiellales	Unidentified	Unidentified	0	0	34	0	0	0	9	1	8	25	23	0	13	25	6	0	2	16	8	0	21	18	0	0
ASV389	Bacteria	Proteobacteria	Gammaproteobacteria	Betaproteobacteriales	Nitrosomonadaceae	MND1	24	74	0	8	0	0	9	0	0	0	9	14	0	28	0	8	0	0	23	0	0	0	0	12
ASV390	Bacteria	Acidobacteria	Subgroup 6	Unidentified	Unidentified	Unidentified	10	0	19	0	26	6	0	0	0	0	51	24	0	31	0	0	0	0	0	0	15	27	0	0
ASV396	Bacteria	Verrucomicrobia	Verrucomicrobiae	Verrucomicrobiales	Verrucomicrobiaceae	Unidentified	4	10	17	0	0	2	9	0	5	12	14	10	21	27	17	3	9	11	14	0	6	11	2	5
ASV394	Bacteria	Rokubacteria	NC10	Rokubacteriales	Unidentified	Unidentified	0	0	0	0	0	3	2	4	0	9	70	24	0	46	0	0	0	0	0	4	29	0	0	17
ASV391	Bacteria	Actinobacteria	Actinobacteria	Corynebacteriales	Mycobacteriaceae	Mycobacetrium	0	0	0	0	0	0	0	0	0	0	0	25	0	7	4	40	0	0	0	3	0	5	0	123
ASV392	Bacteria	Proteobacteria	Alphaproteobacteria	Rhizobiales	Hyphomicrobiaceae	Hyphomicrobium	0	12	10	0	2	27	30	0	14	23	0	0	29	0	9	0	26	5	5	0	0	0	15	0
ASV393	Bacteria	Rokubacteria	NC10	Rokubacteriales	Unidentified	Unidentified	0	0	0	0	0	0	0	78	0	0	4	55	0	0	0	29	0	0	0	32	0	0	0	9
ASV397	Bacteria	Chloroflexi	Chloroflexia	Chloroflexales	Roseiflexaceae	Unidentified	9	0	27	21	0	0	4	0	0	14	12	5	6	4	14	30	8	10	0	0	6	12	16	9
ASV388	Bacteria	Proteobacteria	Gammaproteobacteria	Nitrosococcales	Nitrosococcaceae	wb1-P19	0	0	0	0	0	0	0	0	0	26	0	0	0	0	0	0	0	0	0	0	0	0	180	0
ASV400	Bacteria	Proteobacteria	Gammaproteobacteria	Burkholderiales	Burkholderiaceae	Polaromonas	0	10	3	0	72	0	0	0	18	26	0	0	16	4	0	0	17	12	3	0	16	9	0	0
ASV401	Bacteria	Bacteroidetes	Bacteroidia	Chitinophagales	Chitinophagaceae	Ferruginibacter	0	1	21	0	18	10	19	0	5	17	7	4	23	21	21	0	17	6	16	0	0	0	0	0
ASV398	Bacteria	Bacteroidetes	Bacteroidia	Chitinophagales	Chitinophagaceae	Unidentified	23	0	0	0	0	0	22	0	0	28	20	3	9	19	12	0	9	0	3	0	23	30	0	4
ASV395	Bacteria	Proteobacteria	Gammaproteobacteria	Betaproteobacteriales	Nitrosomonadaceae	MND1	77	26	0	0	0	8	82	0	4	0	0	0	7	0	0	0	0	0	0	0	0	0	0	0
ASV404	Bacteria	Acidobacteria	Subgroup 6	Unidentified	Unidentified	Unidentified	0	0	14	0	0	0	0	0	0	19	12	0	9	0	0	0	0	34	13	0	75	18	10	0
ASV403	Bacteria	Proteobacteria	Alphaproteobacteria	Rhizobiales	Hyphomicrobiaceae	Hyphomicrobium	0	31	0	0	0	0	0	0	0	24	6	0	0	0	59	0	7	7	0	0	0	0	69	0
ASV405	Bacteria	Actinobacteria	Thermoleophilia	Gaiellales	Unidentified	Unidentified	28	7	6	0	0	0	8	0	7	0	17	0	28	16	0	0	2	14	4	0	36	25	5	0
ASV414	Bacteria	Proteobacteria	Gammaproteobacteria	Gammaproteobacteria Incertae Sedis	Unidentified	Unidentified	11	32	23	0	0	11	15	0	0	0	24	13	0	0	0	0	0	0	4	0	10	40	3	17
ASV402	Bacteria	Planctomycetes	Planctomycetacia	Pirellulales	Pirellulaceae	Pir4 lineage	0	53	13	0	0	0	0	0	65	0	0	0	0	0	13	0	0	31	20	0	0	0	7	0
ASV406	Bacteria	Omnitrophicaeota	Unidentified	Unidentified	Unidentified	Unidentified	144	2	0	0	0	4	52	0	0	0	0	0	0	0	0	0	0	0	0	0	0	0	0	0
ASV408	Bacteria	Planctomycetes	Phycisphaerae	Tepidisphaerales	WD2101 soil group	Unidentified	0	0	26	0	0	0	0	0	0	10	24	0	4	23	31	0	17	0	19	0	0	9	39	0
ASV409	Bacteria	Proteobacteria	Gammaproteobacteria	Xanthomonadales	Xanthomonadaceae	Lysobacter	0	0	41	0	0	0	0	0	40	20	0	0	49	0	0	0	0	18	27	0	0	4	3	0
ASV411	Bacteria	Proteobacteria	Gammaproteobacteria	Betaproteobacteriales	Sulfuricellaceae	Sulfurirhabdus	0	0	7	0	0	0	0	0	0	35	65	0	4	28	57	0	0	0	2	0	0	4	0	0
ASV399	Bacteria	Planctomycetes	Phycisphaerae	Tepidisphaerales	WD2101 soil group	Unidentified	0	0	0	0	0	192	0	0	0	0	0	0	0	0	0	0	9	0	0	0	0	0	0	0
ASV410	Bacteria	Planctomycetes	Phycisphaerae	Tepidisphaerales	WD2101 soil group	Unidentified	2	0	2	0	0	0	0	0	9	107	0	0	0	4	8	0	40	3	12	0	0	14	0	0
ASV417	Bacteria	Proteobacteria	Gammaproteobacteria	Betaproteobacteriales	Nitrosomonadaceae	MND1	0	0	34	6	0	0	0	0	4	5	0	0	21	0	10	0	0	46	22	0	43	10	0	0
ASV413	Bacteria	Verrucomicrobia	Verrucomicrobiae	S-BQ2-57 soil group	Unidentified	Unidentified	0	0	54	0	0	0	0	0	0	0	14	0	0	8	0	0	0	19	0	0	75	30	0	0
ASV415	Bacteria	Actinobacteria	Actinobacteria	Pseudonocardiales	Pseudonocardiaceae	Pseudonocardia	0	0	0	0	0	68	0	0	0	29	0	0	0	0	51	0	37	0	0	0	0	0	15	0
ASV418	Bacteria	Proteobacteria	Gammaproteobacteria	Betaproteobacteriales	Unidentified	Unidentified	52	0	36	33	0	0	0	0	0	0	14	0	0	13	0	0	0	7	0	0	31	14	0	0
ASV419	Bacteria	Proteobacteria	Alphaproteobacteria	Rhizobiales	Rhizobiales Incertae Sedis	Nordella	4	5	0	0	0	0	0	0	11	13	0	49	18	17	22	0	14	12	5	0	15	0	15	0
ASV421	Bacteria	Bacteroidetes	Bacteroidia	Chitinophagales	Chitinophagaceae	Sedimini	0	0	20	0	0	0	0	0	0	13	6	0	3	3	92	0	12	9	10	0	0	10	22	0
ASV422	Bacteria	Bacteroidetes	Bacteroidia	Cytophagales	Microscillaceae	Unidentified	0	0	0	0	0	0	0	0	0	9	11	35	0	20	42	14	11	0	6	0	3	3	21	25
ASV407	Bacteria	Chloroflexi	Anaerolineae	Unidentified	Unidentified	Unidentified	0	0	0	45	0	0	0	67	0	0	0	0	0	0	0	0	0	0	0	87	0	0	0	0
ASV412	Bacteria	Proteobacteria	Gammaproteobacteria	Betaproteobacteriales	SC-I-84	Unidentified	0	0	0	0	0	0	0	0	0	28	21	0	0	6	59	0	0	0	0	0	0	0	85	0
ASV423	Bacteria	Chloroflexi	KD4-96	Unidentified	Unidentified	Unidentified	0	47	0	0	27	17	0	0	38	0	0	0	40	0	6	0	24	0	0	0	0	0	0	0
ASV416	Bacteria	Proteobacteria	Alphaproteobacteria	Rhizobiales	Xanthobacteraceae	Unidentified	0	0	0	17	0	0	0	91	0	0	0	0	0	0	0	0	0	0	0	90	0	0	0	0
ASV420	Bacteria	Bacteroidetes	Bacteroidia	Chitinophagales	Chitinophagaceae	Unidentified	0	0	37	0	0	0	0	0	0	0	0	0	0	0	0	16	0	42	74	0	19	6	0	4
ASV425	Bacteria	Chloroflexi	KD4-96	Unidentified	Unidentified	Unidentified	0	0	0	0	0	0	0	0	0	0	11	7	0	15	56	7	0	0	35	0	0	0	46	20
ASV424	Bacteria	Bacteroidetes	Bacteroidia	Cytophagales	Microscillaceae	Unidentified	54	40	0	0	2	43	39	0	15	0	0	0	3	0	0	0	0	0	0	0	0	0	0	0
ASV426	Bacteria	Proteobacteria	Gammaproteobacteria	Betaproteobacteriales	Nitrosomonadaceae	MND1	106	0	0	0	0	14	74	0	0	0	0	0	0	0	0	0	0	0	0	0	0	0	0	0
ASV427	Bacteria	Actinobacteria	Actinobacteria	Pseudonocardiales	Pseudonocardiaceae	Crossiella	0	0	0	0	0	0	0	0	0	90	0	0	0	0	84	0	0	0	0	0	0	20	0	0
ASV428	Bacteria	Chloroflexi	Ktedonobacteria	Ktedonobacterales	Ktedonobacteraceae	Unidentified	0	0	0	0	0	0	0	35	0	0	0	0	0	0	0	0	0	0	0	158	0	0	0	0
ASV429	Bacteria	Rokubacteria	NC10	Rokubacteriales	Unidentified	Unidentified	0	0	13	0	0	0	0	0	0	11	32	0	0	0	0	0	0	0	0	0	99	38	0	0
ASV430	Bacteria	Proteobacteria	Gammaproteobacteria	Betaproteobacteriales	Unidentified	Unidentified	23	71	0	0	0	59	35	0	0	0	0	0	4	0	0	0	0	0	0	0	0	0	0	0
ASV431	Bacteria	Actinobacteria	Acidimicrobiia	Unidentified	Unidentified	Unidentified	0	25	0	0	42	0	0	0	0	32	0	0	0	0	43	0	33	0	0	0	0	0	17	0
ASV436	Bacteria	Proteobacteria	Deltaproteobacteria	Myxococcales	Archangiaceae	Anaeromyxobacter	2	0	24	0	0	0	2	0	0	13	5	0	6	33	46	0	6	5	11	0	23	8	8	0
ASV433	Bacteria	Acidobacteria	Subgroup 25	Unidentified	Unidentified	Unidentified	2	0	13	0	0	15	8	0	2	19	37	0	19	4	11	0	0	9	3	0	14	34	1	0
ASV435	Bacteria	Chloroflexi	KD4-96	Unidentified	Unidentified	Unidentified	0	0	5	0	0	0	0	0	3	2	29	29	0	35	0	5	0	0	28	0	16	23	0	16
ASV442	Bacteria	Chlamydiae	Chlamydiae	Chlamydiales	Unidentified	Unidentified	0	0	4	0	0	0	0	13	15	24	0	0	13	16	17	13	17	17	9	0	5	16	0	12
ASV443	Bacteria	Chloroflexi	Anaerolineae	Anaerolineales	Anaerolineaceae	Unidentified	3	3	14	0	0	7	8	0	28	2	25	18	21	15	5	0	6	0	14	0	5	6	2	9
ASV445	Bacteria	Bacteroidetes	Ignavibacteria	Unidentified	Unidentified	Unidentified	0	0	4	0	0	0	5	0	0	16	38	21	0	16	17	9	0	9	6	0	13	36	0	0
ASV432	Bacteria	Proteobacteria	Gammaproteobacteria	Burkholderiales	Burkholderiaceae	Rhodoferax	73	0	6	0	0	0	11	0	0	0	0	15	0	56	0	0	0	0	0	0	28	0	0	0
ASV437	Bacteria	Proteobacteria	Gammaproteobacteria	Burkholderiales	Burkholderiaceae	Unidentified	0	0	12	30	0	0	0	0	0	0	0	36	0	23	10	16	0	0	19	0	0	7	36	0
ASV447	Bacteria	Bacteroidetes	Bacteroidia	Cytophagales	Microscillaceae	Unidentified	27	18	0	5	5	18	25	12	0	0	0	18	5	0	0	4	10	0	3	29	1	0	0	9
ASV434	Bacteria	Rokubacteria	NC10	Rokubacteriales	Unidentified	Unidentified	0	0	0	68	0	0	0	120	0	0	0	0	0	0	0	0	0	0	0	0	0	0	0	0
ASV438	Bacteria	Proteobacteria	Deltaproteobacteria	Myxococcales	Unidentified	Unidentified	43	46	0	0	0	30	69	0	0	0	0	0	0	0	0	0	0	0	0	0	0	0	0	0
ASV444	Bacteria	Acidobacteria	Subgroup 17	Unidentified	Unidentified	Unidentified	6	14	4	0	0	14	6	0	50	0	0	0	42	28	0	0	17	0	7	0	0	0	0	0
ASV439	Bacteria	Verrucomicrobia	Verrucomicrobiae	Chthoniobacterales	Chthoniobacteraceae	Candidatus Udaeobacter	0	0	0	187	0	0	0	0	0	0	0	0	0	0	0	0	0	0	0	0	0	0	0	0
ASV440	Bacteria	Proteobacteria	Gammaproteobacteria	Nitrosococcales	Nitrosococcaceae	wb1-P19	0	0	0	0	0	0	0	0	187	0	0	0	0	0	0	0	0	0	0	0	0	0	0	0
ASV441	Bacteria	Acidobacteria	Holophagae	Subgroup 7	Unidentified	Unidentified	0	0	0	0	0	0	0	0	0	0	0	0	0	0	0	0	0	0	0	187	0	0	0	0
ASV467	Bacteria	Acidobacteria	Subgroup 17	Unidentified	Unidentified	Unidentified	0	0	21	5	0	0	0	48	0	0	13	9	7	16	0	16	0	11	8	0	13	0	0	20
ASV446	Bacteria	Acidobacteria	Acidobacteriia	Subgroup 2	Unidentified	Unidentified	0	0	0	0	0	0	0	34	0	0	0	0	0	0	0	0	0	0	0	152	0	0	0	0
ASV448	Bacteria	Latescibacteria	Unidentified	Unidentified	Unidentified	Unidentified	0	0	4	0	106	3	2	0	0	12	0	0	4	7	21	0	14	0	9	0	4	0	0	0
ASV450	Bacteria	Acidobacteria	Subgroup 6	Unidentified	Unidentified	Unidentified	0	0	9	0	0	15	9	0	35	0	0	34	0	0	0	0	18	0	0	0	0	0	4	62
ASV452	Bacteria	Gemmatimonadetes	Gemmatimonadetes	Gemmatimonadales	Gemmatimonadaceae	Unidentified	0	0	0	0	25	0	0	3	0	39	7	0	0	9	30	4	30	0	21	0	0	0	0	17
ASV461	Bacteria	Chloroflexi	Dehalococcoidia	S085	Unidentified	Unidentified	0	0	9	0	35	0	5	0	7	8	9	8	4	11	10	18	4	12	9	0	5	10	0	21
ASV464	Bacteria	Acidobacteria	Acidobacteriia	Solibacterales	Solibacteraceae (Subgroup 3)	Paludibaculum	0	0	4	0	0	10	0	0	5	27	17	0	12	24	9	0	32	16	16	0	13	0	0	0
ASV449	Bacteria	Acidobacteria	Holophagae	Subgroup 7	Unidentified	Unidentified	0	0	0	0	0	0	0	21	0	0	0	0	0	0	0	0	0	0	0	163	0	0	0	0
ASV451	Bacteria	Proteobacteria	Gammaproteobacteria	Nitrosococcales	Nitrosococcaceae	wb1-P19	0	0	0	0	0	0	0	0	116	0	0	0	23	0	0	0	0	25	0	0	0	20	0	0
ASV455	Bacteria	Proteobacteria	Alphaproteobacteria	Sphingomonadales	Sphingomonadaceae	Rhizorhapis	0	79	0	0	0	0	0	0	5	8	0	0	4	0	30	0	15	0	0	0	0	0	43	0
ASV458	Bacteria	Dependentiae	Babeliae	Babeliales	Babeliaceae	Unidentified	12	0	20	0	0	0	24	0	0	7	49	0	19	6	0	0	0	0	3	0	28	16	0	0
ASV453	Bacteria	Nitrospirae	Nitrospira	Nitrospirales	Nitrospiraceae	Nitrospira	54	19	0	0	0	19	82	0	9	0	0	0	0	0	0	0	0	0	0	0	0	0	0	0
ASV454	Bacteria	Dependentiae	Babeliae	Babeliales	Vermiphilaceae	Unidentified	72	11	0	0	23	32	17	0	0	0	0	0	28	0	0	0	0	0	0	0	0	0	0	0
ASV456	Bacteria	Chloroflexi	Dehalococcoidia	S085	Unidentified	Unidentified	23	17	0	0	73	23	41	0	0	0	6	0	0	0	0	0	0	0	0	0	0	0	0	0
ASV460	Bacteria	Acidobacteria	Acidobacteriia	Solibacterales	Solibacteraceae (Subgroup 3)	Unidentified	0	1	0	0	17	53	4	0	5	19	0	0	6	0	37	0	41	0	0	0	0	0	0	0
ASV462	Bacteria	Acidobacteria	Subgroup 6	Unidentified	Unidentified	Unidentified	0	0	0	62	0	0	0	42	0	0	0	0	0	0	0	18	0	0	0	49	6	0	0	6
ASV469	Bacteria	Proteobacteria	Deltaproteobacteria	Oligoflexales	Unidentified	Unidentified	0	0	0	0	15	0	0	0	0	11	13	25	0	16	10	23	3	0	9	2	3	0	5	48
ASV457	Bacteria	Proteobacteria	Gammaproteobacteria	Betaproteobacteriales	SC-I-84	Unidentified	0	0	0	0	0	0	0	0	0	0	10	0	0	6	0	0	11	0	0	0	0	71	84	0
ASV459	Bacteria	Proteobacteria	Gammaproteobacteria	Betaproteobacteriales	Nitrosomonadaceae	GOUTA6	0	0	0	11	0	0	0	0	0	0	0	44	0	0	0	17	0	0	0	71	0	0	0	39
ASV463	Bacteria	Chloroflexi	AD3	Unidentified	Unidentified	Unidentified	0	0	0	11	0	0	0	4	0	0	0	0	0	0	0	0	0	2	0	163	1	0	0	0
ASV465	Bacteria	Proteobacteria	Alphaproteobacteria	Rhizobiales	Xanthobacteraceae	Unidentified	0	0	0	3	0	0	0	112	0	0	0	0	0	0	0	0	0	0	0	66	0	0	0	0
ASV472	Bacteria	Acidobacteria	Subgroup 22	Unidentified	Unidentified	Unidentified	0	7	11	0	0	17	4	0	9	3	35	31	3	12	0	3	6	5	0	0	18	0	0	17
ASV466	Bacteria	Verrucomicrobia	Verrucomicrobiae	Opitutales	Opitutaceae	Opitutus	0	0	0	0	165	9	0	0	0	0	0	0	0	0	0	0	6	0	0	0	0	0	0	0
ASV468	Bacteria	Chloroflexi	Dehalococcoidia	S085	Unidentified	Unidentified	50	59	0	0	0	22	46	0	0	0	0	0	3	0	0	0	0	0	0	0	0	0	0	0
ASV471	Bacteria	Planctomycetes	Planctomycetacia	Pirellulales	Pirellulaceae	Pir4 lineage	0	0	2	0	1	22	0	0	25	19	0	4	0	0	62	0	32	13	0	0	0	0	0	0
ASV470	Bacteria	Chloroflexi	Chloroflexia	Thermomicrobiales	Unidentified	Unidentified	0	42	0	0	80	12	0	0	37	0	0	0	8	0	0	0	0	0	0	0	0	0	0	0
ASV474	Bacteria	Proteobacteria	Gammaproteobacteria	Burkholderiales	Burkholderiaceae	Unidentified	0	0	16	7	0	0	0	4	0	0	9	19	0	80	0	0	0	0	5	5	7	6	0	21
ASV473	Bacteria	Proteobacteria	Deltaproteobacteria	Myxococcales	Unidentified	Unidentified	0	0	0	35	0	0	0	2	0	0	0	0	0	14	0	82	0	0	0	0	0	0	0	44
ASV475	Bacteria	Acidobacteria	Acidobacteriia	Subgroup 2	Unidentified	Unidentified	0	0	0	0	0	0	0	111	0	0	0	0	0	0	0	0	0	0	0	66	0	0	0	0
ASV476	Bacteria	Gemmatimonadetes	Gemmatimonadetes	Gemmatimonadales	Gemmatimonadaceae	Gemmatimonas	0	0	0	0	60	0	14	0	0	0	0	0	0	0	0	40	0	0	49	0	0	0	0	14
ASV477	Bacteria	Bacteroidetes	Bacteroidia	Chitinophagales	Chitinophagaceae	Terrimonas	0	0	0	0	0	0	41	0	0	22	0	0	30	15	10	0	16	5	38	0	0	0	0	0
ASV478	Bacteria	Bacteroidetes	Bacteroidia	Chitinophagales	Chitinophagaceae	Unidentified	20	0	17	0	0	0	4	0	0	0	40	0	0	14	0	0	0	0	0	0	57	25	0	0
ASV480	Bacteria	Proteobacteria	Gammaproteobacteria	Betaproteobacteriales	Nitrosomonadaceae	Ellin6067	0	0	0	0	0	0	0	121	0	0	0	4	5	0	9	0	0	6	5	25	0	0	0	2
ASV479	Bacteria	Chloroflexi	Anaerolineae	Unidentified	Unidentified	Unidentified	0	0	0	0	0	40	14	0	0	26	0	15	11	5	18	0	17	0	20	0	0	10	0	0
ASV487	Bacteria	Acidobacteria	Blastocatellia (Subgroup 4)	Pyrinomonadales	Pyrinomonadaceae	RB41	10	0	25	0	0	9	10	0	51	0	6	0	3	0	5	0	5	11	5	0	23	12	0	0
ASV493	Bacteria	Planctomycetes	Planctomycetacia	Pirellulales	Pirellulaceae	Unidentified	6	8	10	0	17	12	14	0	10	13	5	0	20	0	15	0	14	6	3	0	0	6	16	0
ASV481	Bacteria	Acidobacteria	Blastocatellia (Subgroup 4)	Unidentified	Unidentified	Unidentified	0	0	0	73	0	0	0	72	0	0	0	0	0	0	0	16	0	0	0	13	0	0	0	0
ASV482	Bacteria	Rokubacteria	NC10	Rokubacteriales	Unidentified	Unidentified	0	97	0	0	0	56	21	0	0	0	0	0	0	0	0	0	0	0	0	0	0	0	0	0
ASV484	Bacteria	Actinobacteria	Actinobacteria	Pseudonocardiales	Pseudonocardiaceae	Pseudonocardia	0	0	0	0	0	0	0	0	0	0	0	57	0	5	0	40	0	0	0	0	6	0	0	65
ASV485	Bacteria	Proteobacteria	Alphaproteobacteria	Sphingomonadales	Sphingomonadaceae	Sphingomonas	0	0	0	0	0	0	0	0	0	35	5	0	0	0	63	0	6	0	20	0	0	27	17	0
ASV486	Bacteria	Planctomycetes	Planctomycetacia	Gemmatales	Gemmataceae	Unidentified	0	0	0	37	0	0	0	4	0	0	0	0	0	7	0	86	0	0	0	0	0	0	0	39
ASV488	Bacteria	Verrucomicrobia	Verrucomicrobiae	Chthoniobacterales	Chthoniobacteraceae	Candidatus Udaeobacter	0	0	0	49	0	0	0	7	0	14	0	7	0	6	0	0	0	0	0	64	0	0	0	26
ASV490	Bacteria	Acidobacteria	Subgroup 6	Unidentified	Unidentified	Unidentified	0	0	0	0	0	0	0	0	8	6	0	0	13	18	32	0	29	17	34	0	0	10	6	0
ASV483	Bacteria	Verrucomicrobia	Verrucomicrobiae	Pedosphaerales	Pedosphaeraceae	ADurb.Bin063-1	0	0	0	0	0	0	0	0	0	0	0	0	0	0	0	0	0	0	0	172	0	0	0	0
ASV489	Bacteria	Proteobacteria	Alphaproteobacteria	Rhizobiales	Xanthobacteraceae	Unidentified	0	0	0	0	0	0	0	0	0	0	0	29	0	0	0	65	0	0	0	0	0	0	0	78
ASV498	Bacteria	Bacteroidetes	Ignavibacteria	Unidentified	Unidentified	Unidentified	0	0	0	0	0	0	0	0	0	10	16	0	0	16	9	0	0	5	13	0	0	0	102	0
ASV492	Bacteria	Proteobacteria	Alphaproteobacteria	Sphingomonadales	Sphingomonadaceae	Sphingomonas	0	0	13	0	0	0	0	0	114	0	0	0	10	6	0	0	0	0	11	0	0	16	0	0
ASV494	Bacteria	Bacteroidetes	Ignavibacteria	Unidentified	Unidentified	Unidentified	0	0	0	0	119	3	0	0	0	0	7	0	18	4	19	0	0	0	0	0	0	0	0	0
ASV495	Bacteria	Chloroflexi	Ktedonobacteria	Ktedonobacterales	Ktedonobacteraceae	Unidentified	0	0	0	4	0	0	0	155	0	0	0	0	0	0	0	0	0	0	0	11	0	0	0	0
ASV496	Bacteria	Proteobacteria	Gammaproteobacteria	Betaproteobacteriales	Nitrosomonadaceae	IS-44	0	0	0	0	108	0	0	0	0	0	3	0	0	0	30	0	12	0	0	0	0	0	17	0
ASV497	Bacteria	Proteobacteria	Gammaproteobacteria	Betaproteobacteriales	Nitrosomonadaceae	MND1	0	0	30	11	0	0	0	0	0	0	27	0	0	11	0	0	0	0	0	0	35	54	2	0
ASV499	Bacteria	Proteobacteria	Gammaproteobacteria	Betaproteobacteriales	Unidentified	Unidentified	54	0	20	0	0	0	26	0	7	0	0	5	6	0	0	0	0	0	0	0	52	0	0	0
ASV501	Bacteria	Proteobacteria	Alphaproteobacteria	Sphingomonadales	Sphingomonadaceae	Sphingomonas	0	0	15	0	0	0	0	0	37	22	12	0	17	0	4	0	0	0	6	0	0	26	31	0
ASV491	Bacteria	Actinobacteria	Unidentified	Unidentified	Unidentified	Unidentified	0	0	0	0	169	0	0	0	0	0	0	0	0	0	0	0	0	0	0	0	0	0	0	0
ASV500	Bacteria	Chloroflexi	Anaerolineae	Anaerolineales	Anaerolineaceae	Unidentified	76	2	7	0	6	1	53	0	0	0	17	0	7	0	0	0	0	0	0	0	0	0	0	0
ASV503	Bacteria	Entotheonellaeota	Entotheonellia	Entotheonellales	Entotheonellaceae	Unidentified	8	0	47	0	0	0	0	0	0	0	0	0	0	39	0	0	0	2	11	0	33	29	0	0
ASV504	Bacteria	Chloroflexi	Anaerolineae	Unidentified	Unidentified	Unidentified	62	26	0	0	20	5	40	0	0	0	0	0	16	0	0	0	0	0	0	0	0	0	0	0
ASV509	Bacteria	Verrucomicrobia	Verrucomicrobiae	Pedosphaerales	Pedosphaeraceae	Unidentified	20	2	22	0	0	0	14	0	0	6	9	0	5	3	3	0	0	11	4	0	34	34	2	0
ASV519	Bacteria	Rokubacteria	NC10	Rokubacteriales	Unidentified	Unidentified	4	9	25	0	0	7	4	0	9	8	18	0	7	7	0	0	0	7	2	0	45	14	3	0
ASV502	Bacteria	Chloroflexi	Anaerolineae	Anaerolineales	Anaerolineaceae	Unidentified	0	0	0	0	0	0	0	83	0	0	0	0	0	0	0	0	0	0	0	85	0	0	0	0
ASV510	Bacteria	Bacteroidetes	Ignavibacteria	SJA-28	Unidentified	Unidentified	18	0	0	0	59	0	19	0	6	6	0	0	38	2	4	0	16	0	0	0	0	0	0	0
ASV512	Bacteria	Armatimonadetes	Unidentified	Unidentified	Unidentified	Unidentified	7	35	0	0	9	8	22	0	0	6	17	0	13	0	14	0	4	7	11	0	0	0	15	0
ASV508	Bacteria	Actinobacteria	Thermoleophilia	Gaiellales	Gaiellaceae	Gaiella	0	0	21	0	0	0	0	0	0	0	0	0	0	14	0	0	0	58	9	0	18	39	8	0
ASV511	Bacteria	Proteobacteria	Deltaproteobacteria	Myxococcales	Unidentified	Unidentified	18	0	34	0	0	0	0	0	0	0	15	0	14	4	0	0	0	23	3	0	32	24	0	0
ASV514	Bacteria	Planctomycetes	Planctomycetacia	Gemmatales	Gemmataceae	Gemmata	0	0	5	0	3	3	7	0	0	24	5	0	6	0	40	0	7	18	31	0	1	4	13	0
ASV505	Bacteria	Proteobacteria	Deltaproteobacteria	Desulfuromonadales	Geobacteraceae	Geobacter	0	0	0	0	0	0	0	100	0	0	0	0	0	0	0	0	0	0	0	66	0	0	0	0
ASV507	Bacteria	Verrucomicrobia	Verrucomicrobiae	Chthoniobacterales	Chthoniobacteraceae	Candidatus Udaeobacter	0	0	0	0	0	0	0	0	0	0	0	0	0	0	0	0	18	0	0	0	0	0	148	0
ASV513	Bacteria	Proteobacteria	Alphaproteobacteria	Rhizobiales	Xanthobacteraceae	Rhodoplanes	0	0	0	42	0	0	0	0	0	2	7	38	0	18	5	7	8	0	0	13	0	0	6	20
ASV518	Bacteria	Planctomycetes	Planctomycetacia	Pirellulales	Pirellulaceae	Pirellula	6	5	18	0	0	3	0	0	3	2	0	0	0	18	17	0	19	2	22	0	11	23	3	14
ASV506	Bacteria	Acidobacteria	Acidobacteriia	Solibacterales	Solibacteraceae (Subgroup 3)	Bryobacter	0	0	0	30	0	0	0	50	0	0	0	0	0	0	0	0	0	0	0	85	0	0	0	0
ASV516	Bacteria	Proteobacteria	Alphaproteobacteria	Reyranellales	Reyranellaceae	Reyranella	1	2	3	20	0	4	4	0	0	6	5	31	0	3	10	21	5	0	0	3	0	0	0	47
ASV515	Bacteria	Proteobacteria	Gammaproteobacteria	Betaproteobacteriales	Nitrosomonadaceae	GOUTA6	96	2	0	0	0	2	64	0	0	0	0	0	0	0	0	0	0	0	0	0	0	0	0	0
ASV517	Bacteria	Cyanobacteria	Melainabacteria	Caenarcaniphilales	Unidentified	Unidentified	69	11	3	0	0	12	41	0	0	0	0	0	11	0	0	0	0	12	5	0	0	0	0	0
ASV522	Bacteria	Acidobacteria	Subgroup 25	Unidentified	Unidentified	Unidentified	9	0	4	0	12	12	8	0	4	20	12	0	8	4	14	0	34	6	12	0	0	5	0	0
ASV524	Bacteria	Acidobacteria	Subgroup 6	Unidentified	Unidentified	Unidentified	8	0	19	0	0	0	17	0	0	4	34	4	0	6	0	0	8	0	11	0	17	15	0	21
ASV530	Bacteria	Planctomycetes	OM190	Unidentified	Unidentified	Unidentified	14	7	0	0	12	10	19	0	10	7	3	0	9	14	11	0	16	11	16	0	0	3	0	0
ASV536	Bacteria	Proteobacteria	Alphaproteobacteria	Rhizobiales	Hyphomicrobiaceae	Pedomicrobium	35	0	13	0	26	0	5	0	0	4	21	0	0	16	0	0	0	9	3	0	20	10	0	0
ASV520	Bacteria	Proteobacteria	Gammaproteobacteria	Xanthomonadales	Xanthomonadaceae	Luteimonas	0	0	0	0	0	0	0	0	0	44	0	0	0	0	38	0	0	0	0	0	0	0	79	0
ASV521	Bacteria	Acidobacteria	Blastocatellia (Subgroup 4)	Blastocatellales	Blastocatellaceae	JGI 0001001-H03	0	0	0	0	0	0	0	0	0	14	0	0	0	0	45	0	0	0	0	0	0	0	102	0
ASV526	Bacteria	Planctomycetes	Planctomycetacia	Gemmatales	Gemmataceae	Unidentified	15	0	41	0	0	0	0	0	0	2	18	0	0	0	0	0	0	0	0	0	48	37	0	0
ASV528	Bacteria	Acidobacteria	Subgroup 6	Unidentified	Unidentified	Unidentified	0	0	10	0	0	0	0	0	0	0	10	0	17	0	32	0	0	0	46	0	0	23	23	0
ASV523	Bacteria	Proteobacteria	Alphaproteobacteria	Rhizobiales	Unidentified	Unidentified	0	0	0	0	0	0	0	0	0	0	10	30	0	0	0	16	0	0	0	0	0	0	0	104
ASV525	Bacteria	Proteobacteria	Gammaproteobacteria	Acidiferrobacterales	Acidiferrobacteraceae	Sulfurifustis	117	0	0	0	0	2	16	0	0	0	4	0	0	0	0	0	0	0	0	0	0	21	0	0
ASV527	Bacteria	Planctomycetes	Planctomycetacia	Gemmatales	Gemmataceae	Unidentified	0	0	7	0	1	0	0	0	14	0	0	10	0	8	10	0	0	0	0	0	47	22	41	0
ASV529	Bacteria	Gemmatimonadetes	Gemmatimonadetes	Gemmatimonadales	Gemmatimonadaceae	Unidentified	3	0	55	0	0	0	0	0	47	0	9	0	0	0	0	0	0	22	12	0	0	12	0	0
ASV535	Bacteria	Acidobacteria	Subgroup 25	Unidentified	Unidentified	Unidentified	10	6	21	0	0	2	0	0	73	4	0	0	29	2	0	0	11	0	0	0	0	2	0	0
ASV540	Bacteria	Acidobacteria	Subgroup 17	Unidentified	Unidentified	Unidentified	14	55	0	0	0	21	13	0	38	0	0	0	12	6	0	0	0	0	0	0	0	0	0	0
ASV541	Bacteria	Gemmatimonadetes	Gemmatimonadetes	Gemmatimonadales	Gemmatimonadaceae	Unidentified	25	19	0	0	7	16	25	0	34	0	0	3	14	0	0	2	13	0	0	0	0	1	0	0
ASV533	Bacteria	Proteobacteria	Gammaproteobacteria	Betaproteobacteriales	Methylophilaceae	Methylotenera	3	0	0	0	0	0	152	0	0	0	0	0	0	0	3	0	0	0	0	0	0	0	0	0
ASV537	Bacteria	Proteobacteria	Gammaproteobacteria	Betaproteobacteriales	Nitrosomonadaceae	Nitrosospira	9	5	15	0	0	0	43	0	0	0	0	0	7	9	0	0	0	0	70	0	0	0	0	0
ASV538	Bacteria	Proteobacteria	Alphaproteobacteria	Azospirillales	Unidentified	Unidentified	6	28	0	0	0	4	10	0	103	0	0	0	7	0	0	0	0	0	0	0	0	0	0	0
ASV531	Bacteria	Acidobacteria	Acidobacteriia	Acidobacteriales	Unidentified	Unidentified	0	0	0	157	0	0	0	0	0	0	0	0	0	0	0	0	0	0	0	0	0	0	0	0
ASV532	Bacteria	Acidobacteria	Acidobacteriia	Acidobacteriales	Unidentified	Unidentified	0	0	0	0	0	0	0	81	0	0	0	0	0	0	0	0	0	0	0	76	0	0	0	0
ASV534	Bacteria	Rokubacteria	NC10	Rokubacteriales	Unidentified	Unidentified	0	0	0	0	0	0	0	115	0	0	6	0	0	0	0	6	0	0	0	25	0	0	0	5
ASV539	Bacteria	Rokubacteria	NC10	Rokubacteriales	Unidentified	Unidentified	17	10	0	0	0	51	68	0	0	0	0	0	0	0	0	0	0	0	0	0	11	0	0	0
ASV545	Bacteria	Bacteroidetes	Bacteroidia	Chitinophagales	Chitinophagaceae	Terrimonas	0	0	4	0	0	0	0	0	0	0	7	41	4	6	28	0	29	0	0	0	0	0	0	38
ASV547	Bacteria	Planctomycetes	Planctomycetacia	Pirellulales	Pirellulaceae	Unidentified	0	0	4	0	10	13	38	0	0	19	0	0	0	25	14	0	18	0	15	0	0	0	0	0
ASV553	Bacteria	Verrucomicrobia	Verrucomicrobiae	Pedosphaerales	Pedosphaeraceae	Unidentified	2	0	20	4	0	0	4	0	14	5	10	4	7	12	0	6	4	9	11	0	29	15	0	0
ASV542	Bacteria	Armatimonadetes	Unidentified	Unidentified	Unidentified	Unidentified	0	0	0	0	0	0	0	67	0	0	0	0	0	0	0	0	0	0	0	75	0	13	0	0
ASV543	Bacteria	Gemmatimonadetes	Gemmatimonadetes	Gemmatimonadales	Gemmatimonadaceae	Unidentified	86	0	0	0	0	0	34	0	0	0	0	0	35	0	0	0	0	0	0	0	0	0	0	0
ASV544	Bacteria	Acidobacteria	Acidobacteriia	Solibacterales	Solibacteraceae (Subgroup 3)	Candidatus Solibacter	0	0	0	24	0	0	0	45	0	0	0	0	0	0	0	0	0	0	0	86	0	0	0	0
ASV546	Bacteria	Acidobacteria	Acidobacteriia	Solibacterales	Solibacteraceae (Subgroup 3)	Bryobacter	0	0	0	0	19	0	0	0	2	36	0	0	0	0	30	0	40	0	8	0	0	0	19	0
ASV549	Bacteria	Acidobacteria	Blastocatellia (Subgroup 4)	Blastocatellales	Blastocatellaceae	JGI 0001001-H03	5	20	0	0	0	46	73	0	0	0	0	0	0	0	0	0	10	0	0	0	0	0	0	0
ASV548	Bacteria	Bacteroidetes	Bacteroidia	Chitinophagales	Chitinophagaceae	Unidentified	0	0	0	0	0	0	0	80	0	0	0	0	0	0	0	0	0	0	0	73	0	0	0	0
ASV550	Bacteria	Proteobacteria	Gammaproteobacteria	Betaproteobacteriales	SC-I-84	Unidentified	0	0	0	0	0	0	4	0	0	0	38	16	0	40	0	0	0	0	21	0	17	0	0	17
ASV551	Bacteria	Verrucomicrobia	Verrucomicrobiae	Chthoniobacterales	Chthoniobacteraceae	Chthoniobacter	0	0	0	23	0	0	0	0	0	0	12	0	0	0	0	13	0	0	0	0	0	69	36	0
ASV552	Bacteria	Proteobacteria	Gammaproteobacteria	Betaproteobacteriales	Nitrosomonadaceae	MND1	21	0	28	19	0	0	0	0	0	0	0	27	8	0	0	0	0	0	0	0	50	0	0	0
ASV554	Bacteria	Planctomycetes	Planctomycetacia	Pirellulales	Pirellulaceae	Pir4 lineage	14	0	9	0	0	0	5	0	8	0	0	45	23	10	0	0	0	0	9	2	0	0	0	28
ASV558	Bacteria	Actinobacteria	MB-A2-108	Unidentified	Unidentified	Unidentified	0	33	0	0	6	0	0	0	40	3	0	0	16	0	9	0	11	18	17	0	0	0	0	0
ASV562	Bacteria	Proteobacteria	Gammaproteobacteria	Diplorickettsiales	Diplorickettsiaceae	Aquicella	17	23	22	0	0	6	0	0	26	3	5	0	5	0	2	0	6	17	2	0	6	13	0	0
ASV565	Bacteria	Bacteroidetes	Bacteroidia	Sphingobacteriales	Unidentified	Unidentified	0	30	6	0	0	11	5	0	26	4	8	0	8	6	3	6	7	15	15	0	0	0	0	3
ASV567	Bacteria	Verrucomicrobia	Verrucomicrobiae	Chthoniobacterales	Chthoniobacteraceae	Chthoniobacter	0	19	4	0	18	3	3	0	4	6	10	4	0	25	17	12	9	0	8	0	5	2	3	0
ASV555	Bacteria	Chloroflexi	OLB14	Unidentified	Unidentified	Unidentified	21	0	16	2	0	0	20	24	0	0	0	0	0	0	0	0	0	0	0	40	18	4	0	6
ASV556	Bacteria	Proteobacteria	Gammaproteobacteria	Betaproteobacteriales	Unidentified	Unidentified	0	0	0	0	0	0	0	0	0	0	8	77	0	6	0	11	0	0	0	0	0	0	0	49
ASV557	Bacteria	Acidobacteria	Blastocatellia (Subgroup 4)	Blastocatellales	Blastocatellaceae	Aridibacter	0	0	2	0	0	0	0	0	0	6	3	20	0	27	14	0	0	5	0	0	13	10	51	0
ASV559	Bacteria	Proteobacteria	Alphaproteobacteria	Rhizobiales	Rhizobiales Incertae Sedis	Unidentified	36	0	10	0	0	0	26	0	0	0	0	15	0	8	0	0	0	0	0	0	16	5	0	35
ASV560	Bacteria	Bacteroidetes	Bacteroidia	Flavobacteriales	Flavobacteriaceae	Flavobacterium	1	0	7	0	0	0	49	0	6	17	0	10	40	0	0	0	0	0	0	0	0	0	0	21
ASV568	Bacteria	Acidobacteria	Subgroup 18	Unidentified	Unidentified	Unidentified	8	1	18	0	0	4	3	0	0	3	8	0	0	0	0	0	0	24	0	0	51	27	3	0
ASV561	Bacteria	Acidobacteria	Holophagae	Subgroup 7	Unidentified	Unidentified	0	0	0	0	0	0	0	0	0	0	43	0	0	0	0	0	0	0	0	0	53	53	0	0
ASV563	Bacteria	Proteobacteria	Alphaproteobacteria	Rhizobiales	Rhizobiales Incertae Sedis	Bauldia	0	0	0	0	0	0	0	118	0	0	0	0	0	0	0	0	0	0	0	31	0	0	0	0
ASV564	Bacteria	Proteobacteria	Gammaproteobacteria	Burkholderiales	Burkholderiaceae	Unidentified	68	6	0	0	0	23	47	0	2	0	0	0	3	0	0	0	0	0	0	0	0	0	0	0
ASV566	Bacteria	Acidobacteria	Subgroup 6	Unidentified	Unidentified	Unidentified	0	0	0	0	0	0	0	75	0	0	0	0	0	0	0	0	0	0	0	72	0	0	0	0
ASV569	Bacteria	Chloroflexi	Dehalococcoidia	S085	Unidentified	Unidentified	31	0	8	0	0	0	7	0	0	0	0	0	12	0	0	0	0	0	0	0	54	35	0	0
ASV573	Bacteria	Firmicutes	Clostridia	Clostridiales	Eubacteriaceae	Aceto	3	0	7	48	0	0	2	0	0	1	9	2	0	6	0	15	1	3	0	0	32	12	0	6
ASV574	Bacteria	Bacteroidetes	Bacteroidia	Flavobacteriales	Flavobacteriaceae	Flavobacterium	0	0	12	0	0	0	25	0	2	18	38	0	0	26	13	0	0	0	3	0	5	4	0	0
ASV577	Bacteria	Verrucomicrobia	Verrucomicrobiae	Pedosphaerales	Pedosphaeraceae	Unidentified	0	0	10	0	0	10	0	0	6	24	9	0	11	0	41	0	9	3	0	0	0	4	19	0
ASV585	Bacteria	Firmicutes	Bacilli	Bacillales	Paenibacillaceae	Paenibacillus	9	2	0	0	26	0	19	3	2	15	3	0	3	4	4	0	0	1	0	2	39	12	2	0
ASV570	Bacteria	Proteobacteria	Alphaproteobacteria	Rhizobiales	Hyphomicrobiaceae	Pedomicrobium	0	0	0	0	42	26	0	0	0	11	9	43	0	0	3	0	7	0	0	0	0	0	4	0
ASV571	Bacteria	Chloroflexi	Dehalococcoidia	SAR202 clade	Unidentified	Unidentified	36	38	0	0	3	31	30	0	7	0	0	0	0	0	0	0	0	0	0	0	0	0	0	0
ASV587	Bacteria	Zixibacteria	Unidentified	Unidentified	Unidentified	Unidentified	21	11	1	0	18	27	20	0	11	1	10	0	16	5	0	0	3	1	0	0	0	0	0	0
ASV576	Bacteria	Bacteroidetes	Bacteroidia	Chitinophagales	Unidentified	Unidentified	0	64	0	0	0	0	0	0	0	0	0	0	35	0	0	0	0	0	19	0	0	0	26	0
ASV579	Bacteria	Planctomycetes	Planctomycetacia	Gemmatales	Gemmataceae	Unidentified	28	0	27	0	0	10	39	0	0	0	19	0	0	0	0	0	0	0	0	0	21	0	0	0
ASV580	Bacteria	Acidobacteria	Subgroup 6	Unidentified	Unidentified	Unidentified	7	3	24	0	0	0	3	0	16	6	0	0	12	7	0	0	0	0	0	0	0	45	21	0
ASV584	Bacteria	Cyanobacteria	Melainabacteria	Obscuribacterales	Unidentified	Unidentified	0	7	0	0	0	38	0	0	69	7	0	0	10	0	0	0	13	0	0	0	0	0	0	0
ASV589	Bacteria	Verrucomicrobia	Verrucomicrobiae	Chthoniobacterales	Chthoniobacteraceae	Chthoniobacter	7	0	85	0	0	0	0	0	0	0	0	0	0	5	0	0	0	9	7	0	15	13	0	3
ASV572	Bacteria	Proteobacteria	Gammaproteobacteria	Betaproteobacteriales	Unidentified	Unidentified	0	0	0	0	0	0	0	121	0	0	0	0	0	0	0	0	0	0	0	22	0	0	0	0
ASV575	Bacteria	Nitrospirae	Nitrospira	Nitrospirales	Nitrospiraceae	Nitrospira	4	0	8	0	0	0	0	0	0	2	30	30	0	20	0	0	0	0	0	0	20	29	0	0
ASV578	Bacteria	Unidentified	Unidentified	Unidentified	Unidentified	Unidentified	0	0	0	142	0	0	0	0	0	0	0	0	0	0	0	0	0	0	0	0	0	0	0	0
ASV581	Bacteria	Proteobacteria	Alphaproteobacteria	Rhizobiales	Unidentified	Unidentified	0	0	0	0	100	22	0	0	0	0	0	0	0	0	0	0	20	0	0	0	0	0	0	0
ASV582	Bacteria	Planctomycetes	Planctomycetacia	Pirellulales	Pirellulaceae	Pirellula	21	0	31	0	0	0	0	0	0	5	57	0	0	0	0	0	0	0	0	0	15	13	0	0
ASV583	Bacteria	Proteobacteria	Gammaproteobacteria	Betaproteobacteriales	Nitrosomonadaceae	MND1	0	0	0	3	0	0	0	112	0	0	0	0	0	0	0	0	0	0	0	27	0	0	0	0
ASV593	Bacteria	Planctomycetes	Planctomycetacia	Pirellulales	Pirellulaceae	Pirellula	2	0	4	0	0	2	0	0	0	5	12	0	18	33	5	0	0	0	21	0	18	9	13	0
ASV599	Bacteria	Planctomycetes	Phycisphaerae	CCM11a	Unidentified	Unidentified	9	8	16	0	36	5	2	0	6	6	19	0	4	5	3	0	8	0	5	0	5	5	0	0
ASV586	Bacteria	Planctomycetes	Planctomycetacia	Gemmatales	Gemmataceae	Unidentified	0	5	0	0	0	0	0	0	9	0	0	0	0	0	0	0	9	0	0	0	43	45	22	8
ASV597	Bacteria	Acidobacteria	Blastocatellia (Subgroup 4)	Unidentified	Unidentified	Unidentified	0	2	14	0	0	0	5	0	0	11	8	0	26	3	16	0	7	16	19	0	0	11	3	0
ASV588	Bacteria	Actinobacteria	Thermoleophilia	Gaiellales	Gaiellaceae	Gaiella	0	22	0	0	0	0	0	0	39	0	0	0	0	0	0	0	0	20	24	0	0	35	0	0
ASV590	Bacteria	Actinobacteria	Actinobacteria	Pseudonocardiales	Pseudonocardiaceae	Pseudonocardia	0	0	13	0	0	0	0	0	0	0	0	0	0	0	0	0	0	0	94	0	0	0	33	0
ASV591	Bacteria	Planctomycetes	OM190	Unidentified	Unidentified	Unidentified	0	0	34	0	0	0	0	0	0	0	0	0	0	0	0	3	0	0	0	0	48	54	0	0
ASV592	Bacteria	Acidobacteria	Blastocatellia (Subgroup 4)	Pyrinomonadales	Pyrinomonadaceae	RB41	0	0	5	0	0	0	0	0	0	0	0	0	6	0	0	0	0	33	0	0	79	16	0	0
ASV594	Bacteria	Proteobacteria	Gammaproteobacteria	PLTA13	Unidentified	Unidentified	0	0	16	0	0	0	0	0	0	0	0	0	0	0	0	0	0	12	0	0	77	34	0	0
ASV595	Bacteria	Acidobacteria	Blastocatellia (Subgroup 4)	Pyrinomonadales	Pyrinomonadaceae	RB41	0	0	0	0	0	0	0	0	54	23	12	25	0	0	0	0	0	0	0	0	25	0	0	0
ASV598	Bacteria	Actinobacteria	Actinobacteria	Propionibacteriales	Nocardioidaceae	Aeromicrobium	0	0	13	0	0	0	0	0	0	0	0	0	6	4	0	0	0	6	76	0	30	4	0	0
ASV600	Bacteria	Proteobacteria	Deltaproteobacteria	NB1-j	Unidentified	Unidentified	0	0	0	0	59	0	0	0	0	0	28	0	0	20	0	0	0	5	27	0	0	0	0	0
ASV596	Bacteria	Chloroflexi	Anaerolineae	Unidentified	Unidentified	Unidentified	0	0	0	24	0	0	0	0	0	0	0	0	0	0	0	0	0	0	0	114	0	0	0	0
ASV602	Bacteria	Proteobacteria	Alphaproteobacteria	Unidentified	Unidentified	Unidentified	4	10	0	0	65	30	15	0	7	0	0	0	0	0	0	0	7	0	0	0	0	0	0	0
ASV603	Bacteria	Actinobacteria	Thermoleophilia	Gaiellales	Unidentified	Unidentified	0	0	53	0	0	0	0	0	0	0	0	0	0	9	0	0	0	15	3	0	32	26	0	0
ASV604	Bacteria	Chloroflexi	Dehalococcoidia	S085	Unidentified	Unidentified	0	0	0	0	0	0	0	0	4	5	17	0	0	26	37	0	29	7	13	0	0	0	0	0
ASV606	Bacteria	Bacteroidetes	Bacteroidia	Chitinophagales	Saprospiraceae	Unidentified	0	0	0	15	0	0	0	31	0	5	0	0	11	0	14	0	0	0	0	56	0	0	6	0
ASV601	Bacteria	Chloroflexi	TK10	Unidentified	Unidentified	Unidentified	0	0	0	33	0	0	0	24	0	0	0	0	0	0	0	0	0	0	0	80	0	0	0	0
ASV605	Bacteria	Proteobacteria	Alphaproteobacteria	Rhizobiales	Unidentified	Unidentified	0	0	0	64	0	0	0	9	0	0	0	0	0	0	0	0	0	0	0	64	0	0	0	0
ASV609	Bacteria	Proteobacteria	Gammaproteobacteria	Betaproteobacteriales	Unidentified	Unidentified	2	0	58	2	0	0	0	0	0	0	35	5	0	7	0	3	0	0	0	0	2	17	1	5
ASV611	Bacteria	Proteobacteria	Gammaproteobacteria	Betaproteobacteriales	SC-I-84	Unidentified	0	6	0	0	52	13	0	0	14	0	0	0	29	0	6	0	0	17	0	0	0	0	0	0
ASV616	Bacteria	Acidobacteria	Subgroup 6	Unidentified	Unidentified	Unidentified	0	0	0	0	0	0	0	0	0	3	5	4	4	20	29	0	11	6	3	0	13	15	24	0
ASV624	Bacteria	Actinobacteria	Acidimicrobiia	Actinomarinales	Unidentified	Unidentified	6	0	7	0	39	0	5	0	0	0	0	6	0	15	0	0	4	10	7	0	9	0	4	25
ASV625	Bacteria	Planctomycetes	Pla4 lineage	Unidentified	Unidentified	Unidentified	0	14	0	0	8	21	7	0	12	11	12	10	12	8	10	0	12	0	0	0	0	0	0	0
ASV607	Bacteria	Bacteroidetes	Bacteroidia	Chitinophagales	Chitinophagaceae	Unidentified	0	0	0	0	0	0	0	0	0	7	2	0	0	3	51	0	0	0	0	0	0	12	61	0
ASV608	Bacteria	Planctomycetes	Phycisphaerae	Tepidisphaerales	WD2101 soil group	Unidentified	0	0	8	0	0	0	0	0	0	11	9	0	3	4	18	0	16	17	19	0	0	17	14	0
ASV613	Bacteria	Proteobacteria	Alphaproteobacteria	Rhizobiales	Unidentified	Unidentified	0	8	0	0	0	0	0	0	33	5	0	0	17	9	5	0	0	23	25	0	11	0	0	0
ASV610	Bacteria	Acidobacteria	Subgroup 6	Unidentified	Unidentified	Unidentified	0	0	12	0	0	0	0	0	0	0	0	0	0	52	0	0	0	0	12	0	8	51	0	0
ASV612	Bacteria	Chloroflexi	Dehalococcoidia	S085	Unidentified	Unidentified	16	0	0	0	0	0	119	0	0	0	0	0	0	0	0	0	0	0	0	0	0	0	0	0
ASV614	Bacteria	Chloroflexi	Anaerolineae	Unidentified	Unidentified	Unidentified	0	0	0	0	0	4	0	0	0	57	0	0	0	0	22	0	11	0	2	0	0	0	39	0
ASV621	Bacteria	Proteobacteria	Gammaproteobacteria	Burkholderiales	Burkholderiaceae	Rhizobacter	0	0	11	0	0	0	0	16	0	0	0	0	0	16	0	0	0	0	9	38	29	16	0	0
ASV615	Bacteria	Gemmatimonadetes	Gemmatimonadetes	Gemmatimonadales	Gemmatimonadaceae	Unidentified	0	0	0	134	0	0	0	0	0	0	0	0	0	0	0	0	0	0	0	0	0	0	0	0
ASV618	Bacteria	Verrucomicrobia	Verrucomicrobiae	Pedosphaerales	Pedosphaeraceae	Unidentified	0	0	0	9	0	0	0	0	0	0	0	56	0	0	0	37	0	0	0	0	0	0	0	32
ASV619	Bacteria	Acidobacteria	Blastocatellia (Subgroup 4)	Pyrinomonadales	Pyrinomonadaceae	RB41	9	0	27	0	0	0	7	0	0	0	20	0	0	0	0	0	0	0	0	0	30	41	0	0
ASV617	Bacteria	Acidobacteria	Holophagae	Subgroup 7	Unidentified	Unidentified	0	0	0	0	0	0	0	133	0	0	0	0	0	0	0	0	0	0	0	0	0	0	0	0
ASV620	Bacteria	Chloroflexi	Anaerolineae	Anaerolineales	Anaerolineaceae	Unidentified	0	0	0	17	0	0	0	74	0	0	0	0	0	0	0	0	0	0	0	42	0	0	0	0
ASV622	Bacteria	Acidobacteria	Blastocatellia (Subgroup 4)	Pyrinomonadales	Pyrinomonadaceae	RB41	0	0	0	101	0	0	0	0	0	0	0	0	0	0	0	32	0	0	0	0	0	0	0	0
ASV626	Bacteria	Proteobacteria	Deltaproteobacteria	Unidentified	Unidentified	Unidentified	0	0	0	0	0	0	0	0	0	0	23	12	0	22	0	11	0	0	0	0	0	0	0	65
ASV627	Bacteria	Gemmatimonadetes	Gemmatimonadetes	Gemmatimonadales	Gemmatimonadaceae	Unidentified	27	0	0	0	62	0	15	0	0	6	0	11	3	5	0	0	0	0	0	0	4	0	0	0
ASV623	Bacteria	Acidobacteria	Acidobacteriia	Solibacterales	Solibacteraceae (Subgroup 3)	Bryobacter	0	0	0	48	0	0	0	13	0	0	0	0	0	0	0	0	0	0	0	71	0	0	0	0
ASV633	Bacteria	Verrucomicrobia	Verrucomicrobiae	Pedosphaerales	Pedosphaeraceae	Unidentified	17	0	0	0	0	5	5	0	7	17	4	0	11	0	0	0	11	0	0	0	55	0	0	0
ASV628	Bacteria	Acidobacteria	Blastocatellia (Subgroup 4)	Unidentified	Unidentified	Unidentified	0	0	0	52	0	0	0	4	0	0	0	0	0	0	0	0	0	0	0	75	0	0	0	0
ASV637	Bacteria	Acidobacteria	Subgroup 22	Unidentified	Unidentified	Unidentified	41	8	15	0	0	8	15	0	29	0	0	0	5	0	0	0	0	0	2	0	4	4	0	0
ASV629	Bacteria	Rokubacteria	NC10	Rokubacteriales	Unidentified	Unidentified	0	0	0	0	0	0	0	0	0	0	0	18	0	0	0	37	0	0	0	0	0	0	0	75
ASV630	Bacteria	Proteobacteria	Alphaproteobacteria	Rhodospirillales	Rhodopirillaceae	Defluviicoccus	0	0	0	0	0	0	0	0	0	0	0	31	0	0	0	54	0	0	0	0	0	0	0	45
ASV631	Bacteria	Acidobacteria	Blastocatellia (Subgroup 4)	Blastocatellales	Blastocatellaceae	Stenotrophobacter	0	0	15	0	0	0	0	0	4	0	43	0	0	26	0	0	0	0	8	0	7	27	0	0
ASV636	Bacteria	Verrucomicrobia	Verrucomicrobiae	Pedosphaerales	Pedosphaeraceae	Unidentified	0	4	0	0	0	0	0	0	0	0	12	14	0	14	0	36	0	0	0	0	0	6	0	44
ASV645	Bacteria	Chloroflexi	Anaerolineae	Unidentified	Unidentified	Unidentified	12	0	7	0	0	0	0	0	0	0	15	42	0	10	0	6	0	2	0	0	11	2	0	23
ASV632	Bacteria	Firmicutes	Bacilli	Bacillales	Bacillaceae	Bacillus	0	0	0	0	0	0	0	0	0	0	0	0	0	117	0	0	0	0	0	0	12	0	0	0
ASV639	Bacteria	Bacteroidetes	Bacteroidia	Chitinophagales	Chitinophagaceae	Flavitalea	0	0	0	0	0	0	0	0	0	8	0	0	0	0	9	0	0	0	0	0	12	35	65	0
ASV641	Bacteria	Gemmatimonadetes	Gemmatimonadetes	Gemmatimonadales	Gemmatimonadaceae	Unidentified	0	0	0	0	0	0	0	0	0	0	15	0	16	16	3	0	0	0	0	0	40	39	0	0
ASV642	Bacteria	Rokubacteria	NC10	Rokubacteriales	Unidentified	Unidentified	27	14	0	0	0	44	26	0	0	0	0	0	0	0	0	0	0	0	0	18	0	0	0	0
ASV647	Bacteria	Proteobacteria	Alphaproteobacteria	Rhizobiales	Rhizobiales Incertae Sedis	Nordella	2	0	16	2	0	0	2	0	0	0	38	0	0	0	0	4	0	0	0	0	11	54	0	0
ASV656	Bacteria	Proteobacteria	Deltaproteobacteria	Myxococcales	Unidentified	Unidentified	7	3	9	0	0	0	0	0	6	6	21	0	3	16	3	16	0	2	4	0	15	12	6	0
ASV664	Bacteria	Planctomycetes	Phycisphaerae	Unidentified	Unidentified	Unidentified	0	5	15	0	9	2	0	0	0	11	6	0	2	11	22	2	6	3	10	0	2	3	18	2
ASV634	Bacteria	Acidobacteria	Blastocatellia (Subgroup 4)	Pyrinomonadales	Pyrinomonadaceae	RB41	0	0	0	128	0	0	0	0	0	0	0	0	0	0	0	0	0	0	0	0	0	0	0	0
ASV635	Bacteria	Proteobacteria	Gammaproteobacteria	Betaproteobacteriales	Unidentified	Unidentified	0	0	0	0	0	0	0	97	0	0	0	0	0	0	0	0	0	0	0	31	0	0	0	0
ASV638	Bacteria	Acidobacteria	Subgroup 6	Unidentified	Unidentified	Unidentified	0	0	0	0	0	0	0	0	0	0	0	43	0	0	0	0	0	0	0	0	0	0	0	85
ASV640	Bacteria	Proteobacteria	Gammaproteobacteria	Betaproteobacteriales	SC-I-84	Unidentified	0	0	0	0	0	0	0	104	0	0	0	0	0	0	0	0	0	0	0	24	0	0	0	0
ASV643	Bacteria	Bacteroidetes	Bacteroidia	Chitinophagales	Chitinophagaceae	Terrimonas	0	0	20	0	0	0	0	0	0	0	6	0	4	0	37	0	0	0	0	0	0	33	28	0
ASV644	Bacteria	Chloroflexi	Anaerolineae	Unidentified	Unidentified	Unidentified	0	0	0	0	0	0	0	0	0	18	0	30	31	0	0	17	0	13	0	0	0	19	0	0
ASV649	Bacteria	Gemmatimonadetes	Gemmatimonadetes	Gemmatimonadales	Gemmatimonadaceae	Gemmatimonas	3	0	24	0	0	0	3	0	0	0	13	0	0	7	0	0	0	18	0	0	44	16	0	0
ASV650	Bacteria	Nitrospirae	Nitrospira	Nitrospirales	Nitrospiraceae	Nitrospira	0	0	22	0	47	0	0	0	0	0	0	22	0	0	0	0	28	0	0	0	9	0	0	0
ASV646	Bacteria	Planctomycetes	Unidentified	Unidentified	Unidentified	Unidentified	42	29	0	0	0	30	26	0	0	0	0	0	0	0	0	0	0	0	0	0	0	0	0	0
ASV652	Bacteria	Bacteroidetes	Ignavibacteria	Kryptoniales	Unidentified	Unidentified	36	7	0	0	0	24	30	0	19	0	0	0	11	0	0	0	0	0	0	0	0	0	0	0
ASV661	Bacteria	Proteobacteria	Gammaproteobacteria	Betaproteobacteriales	Unidentified	Unidentified	0	0	11	0	4	0	0	0	0	6	0	0	0	0	0	0	0	14	9	14	18	31	20	0
ASV648	Bacteria	Proteobacteria	Gammaproteobacteria	Burkholderiales	Burkholderiaceae	Unidentified	0	0	0	0	0	0	0	0	0	0	0	0	0	22	0	40	0	0	0	0	18	0	0	46
ASV651	Bacteria	Proteobacteria	Gammaproteobacteria	Nitrosococcales	Nitrosococcaceae	wb1-P19	0	0	0	0	0	0	0	0	0	6	0	0	0	0	69	0	0	0	0	0	0	6	45	0
ASV658	Bacteria	Proteobacteria	Alphaproteobacteria	Rhizobiales	Xanthobacteraceae	Unidentified	28	0	0	0	0	0	0	0	0	0	0	0	0	0	0	0	0	16	0	0	73	9	0	0
ASV659	Bacteria	Actinobacteria	MB-A2-108	Unidentified	Unidentified	Unidentified	2	0	20	0	0	0	0	0	0	0	41	0	0	22	0	0	0	0	0	0	18	23	0	0
ASV653	Bacteria	Proteobacteria	Alphaproteobacteria	Rhizobiales	Rhizobiales Incertae Sedis	Unidentified	0	0	0	0	125	0	0	0	0	0	0	0	0	0	0	0	0	0	0	0	0	0	0	0
ASV654	Bacteria	Verrucomicrobia	Verrucomicrobiae	Chthoniobacterales	Chthoniobacteraceae	Chthoniobacter	0	0	0	0	0	0	0	0	0	0	0	0	0	0	0	0	0	0	0	125	0	0	0	0
ASV655	Bacteria	Proteobacteria	Alphaproteobacteria	Rhizobiales	Beijerinckiaceae	Unidentified	0	0	0	0	0	10	0	0	0	10	0	0	105	0	0	0	0	0	0	0	0	0	0	0
ASV660	Bacteria	Acidobacteria	Acidobacteriia	Solibacterales	Solibacteraceae (Subgroup 3)	Bryobacter	0	0	0	0	0	0	0	112	0	0	0	0	0	0	0	0	0	0	0	13	0	0	0	0
ASV663	Bacteria	Actinobacteria	Actinobacteria	Frankiales	Sporichthyaceae	Sporichthya	11	0	10	0	0	0	0	0	0	0	56	0	0	9	0	0	0	0	0	0	26	13	0	0
ASV675	Bacteria	Planctomycetes	Planctomycetacia	Pirellulales	Pirellulaceae	Unidentified	6	6	8	0	11	5	3	0	3	7	3	0	12	18	4	0	4	0	4	0	21	7	3	0
ASV657	Bacteria	Patescibacteria	Parcubacteria	Candidatus Moranbacteria	Unidentified	Unidentified	0	0	0	0	0	0	0	0	124	0	0	0	0	0	0	0	0	0	0	0	0	0	0	0
ASV662	Bacteria	Proteobacteria	Alphaproteobacteria	Azospirillales	Inquilinaceae	Inquilinus	0	0	0	85	0	0	0	39	0	0	0	0	0	0	0	0	0	0	0	0	0	0	0	0
ASV667	Bacteria	Proteobacteria	Gammaproteobacteria	KI89A clade	Unidentified	Unidentified	0	0	2	3	0	0	0	0	0	12	0	0	4	27	0	23	5	0	25	0	0	3	2	18
ASV672	Bacteria	Proteobacteria	Alphaproteobacteria	Rhizobiales	Devosiaceae	Devosia	0	15	3	0	49	4	2	0	3	0	6	0	0	0	9	0	11	7	8	0	0	0	7	0
ASV677	Bacteria	Proteobacteria	Gammaproteobacteria	Betaproteobacteriales	Nitrosomonadaceae	966-1	0	0	0	19	16	10	3	0	0	0	2	5	0	3	0	36	9	0	0	0	3	1	0	17
ASV665	Bacteria	Proteobacteria	Alphaproteobacteria	Rhizobiales	Unidentified	Unidentified	0	0	0	0	92	8	0	0	0	9	0	0	0	0	0	0	14	0	0	0	0	0	0	0
ASV669	Bacteria	Chloroflexi	JG30-KF-CM66	Unidentified	Unidentified	Unidentified	0	0	0	0	2	0	0	0	0	15	0	0	8	3	36	0	13	12	17	0	0	0	17	0
ASV666	Bacteria	Proteobacteria	Gammaproteobacteria	Ectothiorhodospirales	Ectothiorhodospiraceae	Unidentified	0	99	0	0	0	11	10	0	0	0	0	0	2	0	0	0	0	0	0	0	0	0	0	0
ASV683	Bacteria	Chloroflexi	Dehalococcoidia	S085	Unidentified	Unidentified	17	0	20	8	0	0	0	0	0	0	8	0	6	0	0	13	0	0	0	0	5	26	2	17
ASV668	Bacteria	Planctomycetes	Phycisphaerae	Tepidisphaerales	WD2101 soil group	Unidentified	0	0	0	121	0	0	0	0	0	0	0	0	0	0	0	0	0	0	0	0	0	0	0	0
ASV670	Bacteria	Bacteroidetes	Bacteroidia	Sphingobacteriales	Unidentified	Unidentified	0	0	0	0	31	28	0	0	10	9	0	0	0	0	0	0	43	0	0	0	0	0	0	0
ASV671	Bacteria	Proteobacteria	Alphaproteobacteria	Rhizobiales	Rhizobiaceae	Unidentified	0	0	0	0	0	0	0	0	0	19	2	28	0	0	4	14	0	0	0	0	0	0	16	38
ASV673	Bacteria	Proteobacteria	Deltaproteobacteria	Desulfuromonadales	Geobacteraceae	Geobacter	0	0	0	0	0	0	0	0	0	0	0	51	0	0	0	36	0	0	0	0	0	0	0	34
ASV676	Bacteria	Chloroflexi	Ktedonobacteria	Ktedonobacterales	Ktedonobacteraceae	Unidentified	0	0	0	0	0	0	0	0	38	0	0	0	0	0	0	0	0	12	8	0	0	34	29	0
ASV678	Bacteria	Chloroflexi	TK10	Unidentified	Unidentified	Unidentified	0	17	5	0	0	0	0	0	8	0	0	0	19	0	0	0	0	0	5	0	0	18	49	0
ASV685	Bacteria	Proteobacteria	Alphaproteobacteria	Caulobacterales	Hyphomonadaceae	Unidentified	4	5	0	0	33	12	0	0	0	7	7	0	4	0	9	0	17	0	0	0	4	13	6	0
ASV686	Bacteria	Patescibacteria	Parcubacteria	Unidentified	Unidentified	Unidentified	0	0	2	0	35	15	7	0	3	9	5	7	0	5	9	0	14	0	0	0	5	0	0	5
ASV688	Bacteria	Gemmatimonadetes	Gemmatimonadetes	Gemmatimonadales	Gemmatimonadaceae	Unidentified	0	0	10	0	0	0	0	0	7	3	8	0	11	12	12	0	0	11	13	0	8	21	5	0
ASV699	Bacteria	Acidobacteria	Blastocatellia (Subgroup 4)	Unidentified	Unidentified	Unidentified	0	9	11	0	0	0	8	0	5	5	0	14	3	15	7	0	0	2	18	0	15	5	4	0
ASV674	Bacteria	Actinobacteria	Actinobacteria	Pseudonocardiales	Pseudonocardiaceae	Crossiella	0	0	0	0	0	0	0	0	0	0	0	0	0	0	47	0	0	0	0	0	0	0	73	0
ASV679	Bacteria	Bacteroidetes	Bacteroidia	Chitinophagales	Chitinophagaceae	Terrimonas	43	0	0	0	0	6	35	0	0	0	0	0	18	0	0	0	18	0	0	0	0	0	0	0
ASV680	Bacteria	Actinobacteria	Actinobacteria	Micrococcales	Intrasporangiaceae	Oryzihumus	3	0	0	34	0	0	0	0	0	0	6	0	0	55	0	0	0	0	0	0	17	5	0	0
ASV682	Bacteria	Proteobacteria	Alphaproteobacteria	Puniceispirillales	Unidentified	Unidentified	0	15	0	0	13	64	21	0	7	0	0	0	0	0	0	0	0	0	0	0	0	0	0	0
ASV692	Bacteria	Chloroflexi	Anaerolineae	Anaerolineales	Anaerolineaceae	Unidentified	0	2	0	0	56	2	10	0	7	4	0	12	6	0	0	0	0	4	0	0	0	9	0	8
ASV695	Bacteria	Chloroflexi	JG30-KF-CM66	Unidentified	Unidentified	Unidentified	0	5	0	0	7	7	11	0	0	4	6	18	0	11	18	0	0	0	19	0	0	4	10	0
ASV681	Bacteria	Chloroflexi	AD3	Unidentified	Unidentified	Unidentified	0	0	0	9	0	0	0	76	0	0	0	0	0	0	0	0	0	0	0	34	0	0	0	0
ASV684	Bacteria	Latescibacteria	Unidentified	Unidentified	Unidentified	Unidentified	83	0	5	0	0	11	20	0	0	0	0	0	0	0	0	0	0	0	0	0	0	0	0	0
ASV689	Bacteria	Bacteroidetes	Ignavibacteria	OPB56	Unidentified	Unidentified	0	0	0	0	0	0	0	0	0	0	0	25	0	0	0	42	0	0	0	0	18	14	0	20
ASV698	Bacteria	Chloroflexi	Ktedonobacteria	Ktedonobacterales	Ktedonobacteraceae	Unidentified	2	0	1	0	0	0	6	0	0	7	9	0	3	31	42	0	9	2	7	0	0	0	0	0
ASV687	Bacteria	Acidobacteria	Blastocatellia (Subgroup 4)	Blastocatellales	Blastocatellaceae	Unidentified	0	0	0	0	0	0	0	0	118	0	0	0	0	0	0	0	0	0	0	0	0	0	0	0
ASV691	Bacteria	Proteobacteria	Alphaproteobacteria	Sphingomonadales	Sphingomonadaceae	Sphingomonas	0	0	0	0	0	0	0	0	0	0	9	10	0	15	4	16	0	0	14	0	0	11	25	14
ASV693	Bacteria	Planctomycetes	Planctomycetacia	Gemmatales	Gemmataceae	Unidentified	7	0	0	0	0	0	22	0	45	0	0	0	44	0	0	0	0	0	0	0	0	0	0	0
ASV694	Bacteria	Proteobacteria	Gammaproteobacteria	Betaproteobacteriales	Unidentified	Unidentified	0	0	0	0	0	0	0	0	0	0	3	26	0	3	0	31	0	0	0	0	0	0	0	55
ASV697	Bacteria	Proteobacteria	Gammaproteobacteria	Betaproteobacteriales	SC-I-84	Unidentified	0	0	39	0	0	0	0	0	5	0	0	0	0	0	0	0	0	20	10	0	7	27	5	5
ASV704	Bacteria	Dependentiae	Babeliae	Babeliales	Vermiphilaceae	Unidentified	2	35	2	0	0	0	27	0	0	2	0	0	37	0	5	0	6	0	2	0	0	0	0	0
ASV713	Bacteria	Actinobacteria	Acidimicrobiia	Microtrichales	Unidentified	Unidentified	0	0	8	4	0	0	6	0	0	2	8	10	0	27	2	0	0	0	7	0	6	19	1	18
ASV690	Bacteria	Planctomycetes	Planctomycetacia	Gemmatales	Gemmataceae	Unidentified	0	0	30	0	0	0	0	0	0	6	0	0	0	0	0	0	0	33	0	0	0	31	17	0
ASV700	Bacteria	Verrucomicrobia	Verrucomicrobiae	Chthoniobacterales	Chthoniobacteraceae	Candidatus Udaeobacter	0	0	40	0	0	0	0	0	4	0	0	0	0	0	0	0	0	0	2	0	35	36	0	0
ASV701	Bacteria	Bacteroidetes	Bacteroidia	Chitinophagales	Chitinophagaceae	Terrimonas	0	0	0	18	0	0	0	0	0	26	0	41	0	0	16	16	0	0	0	0	0	0	0	0
ASV702	Bacteria	Proteobacteria	Deltaproteobacteria	Bdellovibrionales	Bacteriovoracaceae	Peredibacter	0	0	0	0	0	0	0	0	55	9	0	0	13	0	0	0	5	6	0	0	0	5	24	0
ASV703	Bacteria	Latescibacteria	Unidentified	Unidentified	Unidentified	Unidentified	0	0	0	0	38	38	11	0	4	7	0	6	0	0	0	0	13	0	0	0	0	0	0	0
ASV706	Bacteria	Proteobacteria	Alphaproteobacteria	Rhizobiales	Xanthobacteraceae	Unidentified	0	0	0	17	0	0	0	0	0	0	5	0	0	43	0	0	0	0	0	0	9	43	0	0
ASV696	Bacteria	Acidobacteria	Holophagae	Subgroup 7	Unidentified	Unidentified	0	0	0	0	0	0	0	105	0	0	0	0	0	0	0	0	0	0	0	11	0	0	0	0
ASV710	Bacteria	Acidobacteria	Blastocatellia (Subgroup 4)	Pyrinomonadales	Pyrinomonadaceae	RB41	0	0	0	0	0	0	0	0	0	22	0	0	0	0	35	0	0	0	0	0	0	0	59	0
ASV715	Bacteria	Chloroflexi	Anaerolineae	Unidentified	Unidentified	Unidentified	0	0	20	0	0	0	3	0	0	28	0	0	0	0	18	0	10	0	3	0	6	28	0	0
ASV721	Bacteria	Actinobacteria	Acidimicrobiia	Unidentified	Unidentified	Unidentified	0	6	18	0	0	0	17	0	0	6	0	0	15	6	4	0	13	18	0	0	0	13	0	0
ASV723	Bacteria	Planctomycetes	Planctomycetacia	Pirellulales	Pirellulaceae	Pirellula	1	0	0	0	0	0	0	0	0	15	10	11	9	5	26	0	7	0	0	0	5	11	11	5
ASV730	Bacteria	Actinobacteria	Thermoleophilia	Gaiellales	Unidentified	Unidentified	6	0	6	2	15	0	0	0	0	0	13	22	0	13	5	14	0	0	0	0	16	0	0	4
ASV705	Bacteria	Bacteroidetes	Bacteroidia	Chitinophagales	Chitinophagaceae	Terrimonas	0	0	0	0	0	0	0	0	0	0	0	0	0	0	16	0	0	43	0	0	0	48	8	0
ASV707	Bacteria	Acidobacteria	Blastocatellia (Subgroup 4)	Pyrinomonadales	Pyrinomonadaceae	RB41	0	0	0	8	0	0	0	107	0	0	0	0	0	0	0	0	0	0	0	0	0	0	0	0
ASV708	Bacteria	Proteobacteria	Gammaproteobacteria	Betaproteobacteriales	Nitrosomonadaceae	MND1	36	18	0	0	0	0	27	0	34	0	0	0	0	0	0	0	0	0	0	0	0	0	0	0
ASV711	Bacteria	Proteobacteria	Deltaproteobacteria	MBNT15	Unidentified	Unidentified	0	27	0	0	52	24	0	0	7	0	0	0	2	0	0	0	3	0	0	0	0	0	0	0
ASV718	Bacteria	Planctomycetes	Phycisphaerae	Phycisphaerales	Phycisphaeraceae	AKYG587	0	0	0	0	82	17	0	0	0	0	0	0	0	0	0	0	16	0	0	0	0	0	0	0
ASV724	Bacteria	Proteobacteria	Gammaproteobacteria	Betaproteobacteriales	Nitrosomonadaceae	Ellin6067	0	0	0	29	0	0	0	0	0	0	7	4	0	23	0	8	0	0	25	0	8	0	0	11
ASV726	Bacteria	Proteobacteria	Alphaproteobacteria	Rhizobiales	Rhizobiaceae	Mesorhizobium	0	0	0	0	17	0	4	3	0	6	2	4	0	0	0	8	9	0	23	0	0	0	6	33
ASV728	Bacteria	Planctomycetes	Planctomycetacia	Pirellulales	Pirellulaceae	Pirellula	0	0	0	0	0	0	0	0	0	19	12	10	4	10	0	0	0	6	3	0	16	19	5	11
ASV709	Bacteria	Chloroflexi	Anaerolineae	Anaerolineales	Anaerolineaceae	Unidentified	0	0	0	0	0	0	0	89	0	0	0	0	0	0	0	0	0	0	0	25	0	0	0	0
ASV712	Bacteria	Proteobacteria	Alphaproteobacteria	Rhizobiales	Xanthobacteraceae	Unidentified	0	0	0	0	8	0	0	0	0	0	0	28	0	0	0	35	0	0	8	0	0	0	0	35
ASV714	Bacteria	Latescibacteria	Unidentified	Unidentified	Unidentified	Unidentified	0	26	0	0	0	0	88	0	0	0	0	0	0	0	0	0	0	0	0	0	0	0	0	0
ASV716	Bacteria	Acidobacteria	Blastocatellia (Subgroup 4)	Blastocatellales	Blastocatellaceae	Unidentified	0	0	0	0	0	0	0	34	0	0	0	0	0	0	0	0	0	0	0	80	0	0	0	0
ASV717	Bacteria	Proteobacteria	Gammaproteobacteria	Betaproteobacteriales	Nitrosomonadaceae	MND1	0	0	0	0	0	0	0	32	0	0	0	0	0	0	0	8	0	0	0	74	0	0	0	0
ASV720	Bacteria	Actinobacteria	Thermoleophilia	Solirubrobacterales	Solirubrobacteraceae	Unidentified	0	0	0	0	0	0	0	0	0	0	0	0	0	0	27	0	0	0	0	0	0	34	53	0
ASV727	Bacteria	Chloroflexi	Anaerolineae	Unidentified	Unidentified	Unidentified	0	0	0	0	0	0	0	0	1	5	0	0	7	0	21	0	5	5	6	0	1	0	63	0
ASV719	Bacteria	Proteobacteria	Gammaproteobacteria	Legionellales	Legionellaceae	Legionella	0	0	0	0	0	0	0	113	0	0	0	0	0	0	0	0	0	0	0	0	0	0	0	0
ASV722	Bacteria	Planctomycetes	Planctomycetacia	Pirellulales	Pirellulaceae	Pir4 lineage	0	113	0	0	0	0	0	0	0	0	0	0	0	0	0	0	0	0	0	0	0	0	0	0
ASV725	Bacteria	Acidobacteria	Subgroup 6	Unidentified	Unidentified	Unidentified	0	0	0	0	0	16	0	0	46	15	0	0	0	0	0	0	0	13	0	0	23	0	0	0
ASV732	Bacteria	Planctomycetes	Phycisphaerae	Phycisphaerales	Phycisphaeraceae	AKYG587	0	0	2	0	32	9	3	0	2	14	4	1	0	6	11	0	13	0	14	0	0	0	2	0
ASV729	Bacteria	Acidobacteria	Subgroup 22	Unidentified	Unidentified	Unidentified	8	0	54	0	0	0	0	0	0	0	0	0	0	0	0	0	0	0	0	0	0	50	0	0
ASV735	Bacteria	Proteobacteria	Alphaproteobacteria	Rhizobiales	Xanthobacteraceae	Unidentified	0	0	4	8	0	0	0	0	0	0	16	19	0	9	0	28	0	0	0	0	0	0	0	28
ASV731	Bacteria	Acidobacteria	Blastocatellia (Subgroup 4)	Pyrinomonadales	Pyrinomonadaceae	RB41	0	0	0	39	0	0	0	0	0	0	0	0	0	0	0	72	0	0	0	0	0	0	0	0
ASV734	Bacteria	Gemmatimonadetes	AKAU4049	Unidentified	Unidentified	Unidentified	4	3	0	0	0	0	0	0	13	0	0	0	9	1	2	0	0	47	16	0	0	16	0	0
ASV740	Bacteria	Verrucomicrobia	Verrucomicrobiae	Methylacidiphilales	Methylacidiphilaceae	Unidentified	52	0	0	0	0	13	33	0	7	0	0	3	0	0	0	0	0	0	0	0	3	0	0	0
ASV733	Bacteria	Acidobacteria	Subgroup 6	Unidentified	Unidentified	Unidentified	0	0	0	0	0	0	0	0	0	0	28	67	0	0	0	0	0	0	0	0	0	0	0	15
ASV741	Bacteria	Chloroflexi	Anaerolineae	Unidentified	Unidentified	Unidentified	0	0	0	0	0	0	0	0	2	13	1	0	1	0	83	0	2	0	0	0	1	0	7	0
ASV742	Bacteria	Planctomycetes	Planctomycetacia	Gemmatales	Gemmataceae	Unidentified	0	16	0	0	55	11	0	0	0	0	15	0	0	0	8	0	5	0	0	0	0	0	0	0
ASV744	Bacteria	Bacteroidetes	Bacteroidia	Chitinophagales	Chitinophagaceae	Terrimonas	0	0	0	32	0	6	43	0	0	0	0	7	0	0	0	0	0	0	0	0	0	0	0	22
ASV755	Bacteria	Cyanobacteria	Melainabacteria	Obscuribacterales	Unidentified	Unidentified	0	24	0	4	5	0	7	0	0	6	0	2	19	0	3	9	18	1	2	0	0	2	8	0
ASV757	Bacteria	Proteobacteria	Gammaproteobacteria	Xanthomonadales	Rhodanobacteraceae	Unidentified	1	0	13	0	0	0	0	0	10	0	10	0	14	17	0	0	0	6	23	0	8	8	0	0
ASV762	Bacteria	Verrucomicrobia	Verrucomicrobiae	Pedosphaerales	Pedosphaeraceae	Unidentified	0	0	8	9	0	3	9	0	0	0	12	0	0	11	10	0	4	0	13	0	5	7	0	19
ASV736	Bacteria	Actinobacteria	Acidimicrobiia	Microtrichales	Ilumatobacteraceae	Unidentified	0	0	0	0	0	0	0	29	0	0	0	0	0	0	0	0	0	0	0	80	0	0	0	0
ASV737	Bacteria	Verrucomicrobia	Verrucomicrobiae	Chthoniobacterales	Chthoniobacteraceae	Candidatus Udaeobacter	0	0	0	109	0	0	0	0	0	0	0	0	0	0	0	0	0	0	0	0	0	0	0	0
ASV738	Bacteria	Gemmatimonadetes	Gemmatimonadetes	Gemmatimonadales	Gemmatimonadaceae	Unidentified	0	0	0	0	84	0	0	0	0	0	0	25	0	0	0	0	0	0	0	0	0	0	0	0
ASV739	Bacteria	Proteobacteria	Gammaproteobacteria	Nitrosococcales	Nitrosococcaceae	wb1-P19	0	109	0	0	0	0	0	0	0	0	0	0	0	0	0	0	0	0	0	0	0	0	0	0
ASV745	Bacteria	Acidobacteria	Subgroup 6	Unidentified	Unidentified	Unidentified	4	0	26	0	0	0	0	0	0	0	0	0	12	0	0	0	0	0	0	0	43	24	0	0
ASV746	Bacteria	Bacteroidetes	Bacteroidia	Sphingobacteriales	Unidentified	Unidentified	2	0	0	0	0	0	18	0	47	0	0	0	10	16	0	0	0	9	0	0	7	0	0	0
ASV747	Bacteria	Actinobacteria	Thermoleophilia	Gaiellales	Gaiellaceae	Gaiella	0	0	0	0	0	7	0	0	55	0	6	0	8	0	4	0	22	0	7	0	0	0	0	0
ASV749	Bacteria	Proteobacteria	Alphaproteobacteria	Rhizobiales	Rhizobiaceae	Phyllobacterium	0	0	0	15	0	0	0	0	3	0	0	15	0	0	0	16	0	0	0	0	0	0	0	60
ASV750	Bacteria	Proteobacteria	Gammaproteobacteria	CCD24	Unidentified	Unidentified	0	0	10	0	0	0	0	0	0	13	12	0	0	29	11	0	18	0	0	0	16	0	0	0
ASV764	Bacteria	Verrucomicrobia	Verrucomicrobiae	Pedosphaerales	Pedosphaeraceae	Unidentified	5	6	10	0	0	0	4	0	0	5	4	6	7	7	12	0	3	10	0	0	20	3	0	7
ASV743	Bacteria	Chloroflexi	Dehalococcoidia	S085	Unidentified	Unidentified	6	0	72	0	0	0	0	0	0	0	0	0	0	0	0	0	0	0	0	0	0	30	0	0
ASV748	Bacteria	Acidobacteria	Blastocatellia (Subgroup 4)	Blastocatellales	Blastocatellaceae	Unidentified	0	2	0	0	0	0	0	0	99	0	0	0	0	0	0	0	7	0	0	0	0	0	0	0
ASV754	Bacteria	Nitrospirae	Nitrospira	Nitrospirales	Nitrospiraceae	Nitrospira	0	0	0	0	0	0	0	0	0	0	18	20	0	38	0	0	0	0	9	0	0	0	0	23
ASV751	Bacteria	Verrucomicrobia	Verrucomicrobiae	Verrucomicrobiales	Verrucomicrobiaceae	Unidentified	0	0	0	0	0	0	0	0	0	0	0	0	0	0	0	0	0	0	0	0	0	0	107	0
ASV752	Bacteria	Bacteroidetes	Ignavibacteria	OPB56	Unidentified	Unidentified	0	0	0	0	0	0	0	40	0	0	0	0	0	0	0	0	0	0	0	67	0	0	0	0
ASV753	Bacteria	Chloroflexi	JG30-KF-CM66	Unidentified	Unidentified	Unidentified	31	20	0	0	0	0	36	0	0	0	0	0	0	0	0	0	0	4	0	0	16	0	0	0
ASV756	Bacteria	Proteobacteria	Deltaproteobacteria	Myxococcales	Unidentified	Unidentified	0	0	0	0	0	0	0	0	0	0	0	0	0	2	0	105	0	0	0	0	0	0	0	0
ASV759	Bacteria	Acidobacteria	Acidobacteriia	Solibacterales	Solibacteraceae (Subgroup 3)	Candidatus Solibacter	0	0	0	0	0	0	0	15	0	0	0	0	0	0	0	0	0	0	0	92	0	0	0	0
ASV760	Bacteria	Proteobacteria	Gammaproteobacteria	Nitrosococcales	Nitrosococcaceae	wb1-P19	0	0	0	0	0	0	0	0	0	70	0	0	0	0	37	0	0	0	0	0	0	0	0	0
ASV761	Bacteria	Proteobacteria	Gammaproteobacteria	Betaproteobacteriales	Unidentified	Unidentified	0	0	0	0	0	0	0	0	0	0	0	0	0	0	60	0	19	0	0	0	0	0	28	0
ASV766	Bacteria	Actinobacteria	Acidimicrobiia	Unidentified	Unidentified	Unidentified	3	0	29	0	0	0	0	0	0	12	15	0	17	0	5	0	0	15	7	0	4	0	0	0
ASV781	Bacteria	Proteobacteria	Alphaproteobacteria	Rhizobiales	Unidentified	Unidentified	5	11	5	0	7	3	7	0	10	5	9	2	7	5	0	0	4	6	1	0	14	6	0	0
ASV758	Bacteria	Proteobacteria	Gammaproteobacteria	Betaproteobacteriales	Nitrosomonadaceae	MND1	0	0	0	0	0	0	0	0	106	0	0	0	0	0	0	0	0	0	0	0	0	0	0	0
ASV763	Bacteria	Gemmatimonadetes	Gemmatimonadetes	Gemmatimonadales	Gemmatimonadaceae	Unidentified	0	0	0	0	0	0	0	0	0	0	7	0	0	14	8	0	0	31	14	0	0	18	14	0
ASV765	Bacteria	Acidobacteria	Subgroup 6	Unidentified	Unidentified	Unidentified	0	0	0	0	0	0	0	0	0	0	0	21	0	23	51	0	10	0	0	0	0	0	0	0
ASV767	Bacteria	Dependentiae	Babeliae	Babeliales	Unidentified	Unidentified	0	4	12	0	0	0	15	0	12	3	0	0	23	0	0	0	4	13	19	0	0	0	0	0
ASV768	Bacteria	Proteobacteria	Gammaproteobacteria	Burkholderiales	Burkholderiaceae	Methylibium	0	0	0	0	0	0	26	0	0	7	22	0	22	6	9	0	0	0	13	0	0	0	0	0
ASV778	Bacteria	Patescibacteria	ABY1	Unidentified	Unidentified	Unidentified	2	0	4	0	0	0	0	0	0	0	28	0	0	17	0	14	0	0	0	0	24	8	0	8
ASV769	Bacteria	Proteobacteria	Gammaproteobacteria	Pseudomonadales	Pseudomonadaceae	Pseudomonas	0	0	0	0	0	0	0	0	0	0	0	76	0	0	0	5	0	0	0	0	0	0	0	23
ASV770	Bacteria	Entotheonellaeota	Entotheonellia	Entotheonellales	Entotheonellaceae	Unidentified	0	0	0	0	0	0	0	0	0	0	43	30	0	16	7	0	0	0	0	0	0	0	8	0
ASV771	Bacteria	Acidobacteria	Subgroup 22	Unidentified	Unidentified	Unidentified	12	0	0	0	0	6	0	0	0	0	0	0	0	0	0	0	0	0	0	0	86	0	0	0
ASV772	Bacteria	Proteobacteria	Alphaproteobacteria	Reyranellales	Reyranellaceae	Reyranella	0	0	3	0	18	0	1	0	0	0	12	0	0	8	19	0	4	1	16	0	0	5	17	0
ASV777	Bacteria	Acidobacteria	Subgroup 22	Unidentified	Unidentified	Unidentified	0	3	0	0	0	10	8	0	0	0	0	5	11	0	0	0	2	0	35	0	30	0	0	0
ASV786	Bacteria	Actinobacteria	Acidimicrobiia	Microtrichales	Ilumatobacteraceae	Unidentified	0	0	0	8	0	0	0	0	0	1	13	10	0	12	0	20	0	3	15	0	0	4	0	18
ASV773	Bacteria	Gemmatimonadetes	AKAU4049	Unidentified	Unidentified	Unidentified	0	0	0	0	0	0	0	0	0	0	0	0	0	0	0	0	0	0	0	0	0	0	103	0
ASV774	Bacteria	Planctomycetes	Planctomycetacia	Gemmatales	Gemmataceae	Unidentified	0	0	0	0	0	0	0	82	0	0	0	0	0	0	0	0	0	0	0	21	0	0	0	0
ASV775	Bacteria	Acidobacteria	Holophagae	Subgroup 7	Unidentified	Unidentified	0	2	0	0	0	62	21	0	0	0	0	0	10	0	0	0	0	0	0	0	0	0	0	8
ASV776	Bacteria	Proteobacteria	Gammaproteobacteria	Betaproteobacteriales	Nitrosomonadaceae	MND1	0	0	45	0	0	0	0	0	0	0	0	0	14	0	0	0	0	0	0	0	26	18	0	0
ASV779	Bacteria	Actinobacteria	Acidimicrobiia	Unidentified	Unidentified	Unidentified	0	5	0	0	76	4	0	0	0	0	0	0	0	0	0	0	18	0	0	0	0	0	0	0
ASV785	Bacteria	Latescibacteria	Unidentified	Unidentified	Unidentified	Unidentified	15	0	11	0	0	0	0	0	0	0	26	0	0	0	0	0	0	0	0	0	36	14	0	0
ASV787	Bacteria	Proteobacteria	Gammaproteobacteria	Ga0077536	Unidentified	Unidentified	0	0	3	0	0	2	0	0	0	35	19	0	0	19	8	0	5	0	6	0	3	2	0	0
ASV790	Bacteria	Planctomycetes	Planctomycetacia	Pirellulales	Pirellulaceae	Pirellula	0	20	0	0	0	8	12	0	14	0	0	0	17	0	0	0	7	4	14	0	6	0	0	0
ASV815	Bacteria	Proteobacteria	Gammaproteobacteria	Diplorickettsiales	Diplorickettsiaceae	Unidentified	4	10	3	0	0	10	2	0	3	9	8	2	2	7	8	0	9	4	2	0	8	6	5	0
ASV780	Bacteria	Bacteroidetes	Bacteroidia	Chitinophagales	Unidentified	Unidentified	0	0	0	0	0	0	0	0	101	0	0	0	0	0	0	0	0	0	0	0	0	0	0	0
ASV782	Bacteria	Acidobacteria	Acidobacteriia	Acidobacteriales	Unidentified	Unidentified	0	0	0	0	0	0	0	35	0	0	0	0	0	0	0	3	0	0	0	63	0	0	0	0
ASV784	Bacteria	Acidobacteria	Subgroup 17	Unidentified	Unidentified	Unidentified	3	0	0	0	0	16	0	36	0	0	3	0	0	0	0	0	3	0	0	29	6	0	0	5
ASV789	Bacteria	Chloroflexi	Ktedonobacteria	C0119	Unidentified	Unidentified	1	9	0	0	0	6	3	0	7	0	0	0	3	0	0	0	0	0	0	0	2	2	68	0
ASV792	Bacteria	Planctomycetes	Planctomycetacia	Gemmatales	Gemmataceae	Unidentified	7	20	6	0	0	10	0	0	0	0	15	0	0	9	12	0	0	9	13	0	0	0	0	0
ASV796	Bacteria	Actinobacteria	Acidimicrobiia	Unidentified	Unidentified	Unidentified	0	3	8	0	0	0	6	0	4	3	11	5	4	10	0	0	0	4	19	0	9	7	0	8
ASV814	Bacteria	Actinobacteria	Actinobacteria	Micrococcales	Intrasporangiaceae	Unidentified	4	0	1	4	0	0	2	21	0	0	2	3	2	10	0	13	0	0	2	20	10	3	2	2
ASV783	Bacteria	Proteobacteria	Gammaproteobacteria	Betaproteobacteriales	Nitrosomonadaceae	mle1-7	0	0	0	0	0	0	0	0	0	0	0	0	0	0	0	0	0	0	0	100	0	0	0	0
ASV788	Bacteria	Bacteroidetes	Bacteroidia	Chitinophagales	Chitinophagaceae	Ferruginibacter	0	0	0	0	0	4	0	0	0	24	0	0	0	0	23	0	8	0	0	0	0	0	41	0
ASV808	Bacteria	Planctomycetes	Pla4 lineage	Unidentified	Unidentified	Unidentified	14	5	9	0	0	5	22	0	0	0	3	5	11	4	1	0	0	0	4	0	13	4	0	0
ASV797	Bacteria	Acidobacteria	Blastocatellia (Subgroup 4)	Unidentified	Unidentified	Unidentified	0	0	0	0	0	0	0	0	0	0	19	27	0	0	0	27	0	0	0	0	0	6	0	20
ASV801	Bacteria	Proteobacteria	Gammaproteobacteria	Betaproteobacteriales	SC-I-84	Unidentified	0	0	6	0	0	9	1	0	0	0	0	0	4	19	0	0	3	8	14	0	29	6	0	0
ASV806	Bacteria	Proteobacteria	Deltaproteobacteria	NB1-j	Unidentified	Unidentified	3	35	8	0	9	0	11	0	0	7	0	26	0	0	0	0	0	0	0	0	0	0	0	0
ASV810	Bacteria	Planctomycetes	Planctomycetacia	Planctomycetales	Rubinisphaeraceae	Unidentified	1	0	0	0	0	0	1	0	0	1	0	4	3	12	26	0	9	0	0	0	0	4	36	2
ASV791	Bacteria	Proteobacteria	Deltaproteobacteria	Myxococcales	Unidentified	Unidentified	0	0	0	0	0	0	0	85	0	0	0	0	0	0	0	0	0	0	0	13	0	0	0	0
ASV793	Bacteria	Proteobacteria	Gammaproteobacteria	Betaproteobacteriales	Nitrosomonadaceae	MND1	0	24	0	0	0	10	0	0	64	0	0	0	0	0	0	0	0	0	0	0	0	0	0	0
ASV794	Bacteria	Verrucomicrobia	Verrucomicrobiae	Chthoniobacterales	Xiphinematobacteraceae	Candidatus Xiphinematobacter	0	0	0	17	0	0	0	23	0	0	0	0	0	0	0	0	0	0	0	58	0	0	0	0
ASV795	Bacteria	Proteobacteria	Deltaproteobacteria	Oligoflexales	Oligoflexaceae	Unidentified	34	0	0	0	0	18	46	0	0	0	0	0	0	0	0	0	0	0	0	0	0	0	0	0
ASV800	Bacteria	Proteobacteria	Gammaproteobacteria	Betaproteobacteriales	Nitrosomonadaceae	MND1	5	0	0	0	0	0	9	0	0	0	0	0	0	0	0	0	0	0	0	0	0	52	32	0
ASV802	Bacteria	Proteobacteria	Unidentified	Unidentified	Unidentified	Unidentified	0	0	0	0	0	0	0	0	0	0	0	61	0	0	0	19	0	0	0	2	0	0	0	16
ASV805	Bacteria	Proteobacteria	Alphaproteobacteria	Rhizobiales	Beijerinckiaceae	Unidentified	0	0	0	0	0	0	0	0	0	0	0	0	0	0	0	0	27	27	44	0	0	0	0	0
ASV812	Bacteria	Planctomycetes	Planctomycetacia	Gemmatales	Gemmataceae	Unidentified	0	0	0	0	48	7	0	0	7	0	0	0	7	0	7	0	8	0	0	0	0	0	14	0
ASV798	Bacteria	Bacteroidetes	Ignavibacteria	Kryptoniales	Unidentified	Unidentified	0	0	17	0	0	0	0	0	0	0	0	0	0	0	0	0	0	0	0	0	0	65	15	0
ASV799	Bacteria	Proteobacteria	Deltaproteobacteria	Myxococcales	Unidentified	Unidentified	0	0	0	0	0	0	0	0	0	0	0	49	0	0	0	0	0	0	0	0	0	0	0	48
ASV803	Bacteria	Chloroflexi	Dehalococcoidia	S085	Unidentified	Unidentified	0	0	0	0	0	0	0	50	0	0	0	0	0	0	0	0	0	0	0	47	0	0	0	0
ASV804	Bacteria	Proteobacteria	Gammaproteobacteria	Betaproteobacteriales	Unidentified	Unidentified	2	0	62	0	0	0	0	0	0	0	5	0	0	4	0	0	0	0	0	0	2	22	0	0
ASV809	Bacteria	Chloroflexi	JG30-KF-CM66	Unidentified	Unidentified	Unidentified	6	0	0	0	0	0	0	0	0	10	42	0	13	17	0	0	0	0	0	0	0	0	9	0
ASV817	Bacteria	Proteobacteria	Deltaproteobacteria	Myxococcales	Polyangiaceae	Aetherobacter	2	0	12	0	0	0	0	0	0	0	0	0	0	14	11	6	9	0	35	0	0	2	0	6
ASV819	Bacteria	Acidobacteria	Subgroup 22	Unidentified	Unidentified	Unidentified	6	14	4	0	0	0	0	0	24	16	6	0	0	0	0	0	0	2	0	0	16	9	0	0
ASV820	Bacteria	Planctomycetes	Pla4 lineage	Unidentified	Unidentified	Unidentified	0	19	2	0	0	8	10	0	10	3	4	1	3	9	8	0	8	6	0	0	5	0	0	1
ASV824	Bacteria	Acidobacteria	Subgroup 6	Unidentified	Unidentified	Unidentified	0	0	6	0	0	0	0	0	0	4	0	0	0	0	22	15	5	0	0	0	8	4	9	24
ASV807	Bacteria	Proteobacteria	Gammaproteobacteria	Nitrosococcales	Nitrosococcaceae	wb1-P19	0	0	80	0	0	0	0	0	0	0	0	0	0	0	0	0	0	0	0	0	0	16	0	0
ASV811	Bacteria	Chloroflexi	Anaerolineae	Unidentified	Unidentified	Unidentified	0	0	0	0	0	0	0	63	0	0	0	0	0	0	0	0	0	0	0	33	0	0	0	0
ASV813	Bacteria	Bacteroidetes	Bacteroidia	Chitinophagales	Chitinophagaceae	Unidentified	0	0	0	33	0	0	0	22	0	0	0	0	0	0	0	0	0	0	0	41	0	0	0	0
ASV816	Bacteria	Chloroflexi	Anaerolineae	Unidentified	Unidentified	Unidentified	0	0	0	0	0	0	0	0	0	0	0	0	0	0	29	0	0	0	67	0	0	0	0	0
ASV821	Bacteria	Planctomycetes	Planctomycetacia	Gemmatales	Gemmataceae	Unidentified	7	0	8	0	0	0	0	0	0	0	6	0	0	0	4	0	6	0	0	0	17	48	0	0
ASV827	Bacteria	Gemmatimonadetes	Gemmatimonadetes	Gemmatimonadales	Gemmatimonadaceae	Unidentified	0	0	11	0	0	0	0	0	0	9	30	10	15	0	0	0	0	15	6	0	0	0	0	0
ASV830	Bacteria	Proteobacteria	Deltaproteobacteria	Myxococcales	Nannocystaceae	Nannocystis	1	0	5	0	0	0	9	0	12	28	5	4	0	0	0	0	2	0	26	0	0	0	4	0
ASV818	Bacteria	Bacteroidetes	Ignavibacteria	Kryptoniales	Unidentified	Unidentified	2	10	0	0	0	50	18	0	15	0	0	0	0	0	0	0	0	0	0	0	0	0	0	0
ASV822	Bacteria	Acidobacteria	Blastocatellia (Subgroup 4)	Blastocatellales	Blastocatellaceae	JGI 0001001-H03	0	0	0	0	0	0	0	0	0	0	0	0	0	0	15	0	0	47	33	0	0	0	0	0
ASV823	Bacteria	Proteobacteria	Gammaproteobacteria	Burkholderiales	Burkholderiaceae	Methylibium	0	0	0	0	2	5	0	0	0	10	0	4	0	0	43	0	4	0	2	0	0	0	25	0
ASV825	Bacteria	Planctomycetes	Planctomycetacia	Planctomycetales	Unidentified	Unidentified	5	0	22	0	0	0	0	0	0	2	20	0	7	5	0	0	0	0	0	0	17	17	0	0
ASV826	Bacteria	Patescibacteria	Parcubacteria	Candidatus Nomurabacteria	Unidentified	Unidentified	0	0	3	0	0	0	0	0	0	6	0	58	0	20	0	8	0	0	0	0	0	0	0	0
ASV828	Bacteria	Verrucomicrobia	Verrucomicrobiae	Chthoniobacterales	Chthoniobacteraceae	Chthoniobacter	0	0	26	0	0	0	0	0	9	8	24	0	0	0	0	0	0	0	9	0	8	11	0	0
ASV829	Bacteria	Omnitrophicaeota	Omnitrophia	Omnitrophales	Omnitrophaceae	Candidatus Omnitrophus	25	0	4	0	0	0	3	0	0	0	0	0	0	0	0	0	0	0	0	0	17	40	0	6
ASV849	Bacteria	Proteobacteria	Gammaproteobacteria	KI89A clade	Unidentified	Unidentified	3	0	6	0	0	11	11	0	13	0	15	2	8	10	2	0	0	0	0	0	11	3	0	0
ASV831	Bacteria	Bacteroidetes	Bacteroidia	Sphingobacteriales	Sphingobacteriaceae	Solitalea	0	0	16	0	0	0	8	0	15	0	3	0	14	0	14	0	0	16	3	0	0	5	0	0
ASV837	Bacteria	Verrucomicrobia	Verrucomicrobiae	Pedosphaerales	Pedosphaeraceae	Unidentified	17	4	9	0	0	17	6	0	11	2	0	6	6	0	0	0	0	6	0	0	4	6	0	0
ASV832	Bacteria	Actinobacteria	Acidimicrobiia	Unidentified	Unidentified	Unidentified	0	0	0	0	49	22	0	0	22	0	0	0	0	0	0	0	0	0	0	0	0	0	0	0
ASV833	Bacteria	Proteobacteria	Gammaproteobacteria	Burkholderiales	Burkholderiaceae	Unidentified	0	0	0	5	0	0	0	66	0	6	0	0	0	0	0	0	0	0	0	16	0	0	0	0
ASV834	Bacteria	Proteobacteria	Gammaproteobacteria	Betaproteobacteriales	Unidentified	Unidentified	0	0	0	0	51	0	0	0	9	12	0	0	0	0	7	0	0	0	0	0	0	0	14	0
ASV835	Bacteria	Actinobacteria	Thermoleophilia	Gaiellales	Unidentified	Unidentified	0	0	0	0	0	0	0	0	0	0	41	23	0	10	0	11	0	0	0	0	8	0	0	0
ASV838	Bacteria	Chloroflexi	Anaerolineae	Unidentified	Unidentified	Unidentified	0	0	0	0	0	0	27	0	0	52	0	0	0	0	14	0	0	0	0	0	0	0	0	0
ASV839	Bacteria	Proteobacteria	Deltaproteobacteria	SAR324 clade(Marine group B)	Unidentified	Unidentified	45	17	0	0	0	0	31	0	0	0	0	0	0	0	0	0	0	0	0	0	0	0	0	0
ASV841	Bacteria	Bacteroidetes	Bacteroidia	Chitinophagales	Chitinophagaceae	Unidentified	0	0	0	13	0	0	0	16	0	0	0	0	0	0	0	0	0	0	0	49	0	0	0	15
ASV852	Bacteria	Chloroflexi	Anaerolineae	Unidentified	Unidentified	Unidentified	7	2	8	0	2	3	4	0	18	0	10	0	9	4	0	0	0	7	5	0	12	2	0	0
ASV836	Bacteria	Actinobacteria	Actinobacteria	Pseudonocardiales	Pseudonocardiaceae	Pseudonocardia	0	0	0	0	0	0	26	0	0	0	0	0	0	0	0	0	0	0	0	0	0	0	66	0
ASV842	Bacteria	Verrucomicrobia	Verrucomicrobiae	S-BQ2-57 soil group	Unidentified	Unidentified	0	0	5	0	0	0	0	0	0	0	55	0	0	0	0	0	0	0	0	0	32	0	0	0
ASV843	Bacteria	Acidobacteria	Acidobacteriia	Solibacterales	Solibacteraceae (Subgroup 3)	Candidatus Solibacter	25	10	0	0	0	25	15	0	0	0	0	0	17	0	0	0	0	0	0	0	0	0	0	0
ASV844	Bacteria	Acidobacteria	Subgroup 17	Unidentified	Unidentified	Unidentified	40	4	0	0	0	26	17	0	5	0	0	0	0	0	0	0	0	0	0	0	0	0	0	0
ASV847	Bacteria	Chloroflexi	Anaerolineae	Anaerolineales	Anaerolineaceae	Unidentified	0	0	0	0	0	0	12	0	0	5	0	0	0	23	13	0	0	0	30	0	0	0	9	0
ASV863	Bacteria	Bacteroidetes	Bacteroidia	Chitinophagales	Chitinophagaceae	Parafilimonas	38	0	14	0	3	1	2	0	0	2	21	0	6	2	0	0	0	1	0	0	2	0	0	0
ASV840	Bacteria	Acidobacteria	Subgroup 6	Unidentified	Unidentified	Unidentified	0	0	0	0	0	0	0	0	0	0	0	0	0	0	0	0	0	0	0	0	0	0	91	0
ASV845	Bacteria	Chloroflexi	Anaerolineae	Unidentified	Unidentified	Unidentified	0	0	0	9	0	0	0	38	0	0	0	0	0	0	0	0	0	0	0	44	0	0	0	0
ASV846	Bacteria	Acidobacteria	Blastocatellia (Subgroup 4)	Blastocatellales	Blastocatellaceae	JGI 0001001-H03	0	0	19	0	0	0	0	0	29	0	14	0	0	0	0	0	0	0	0	0	0	29	0	0
ASV848	Bacteria	Proteobacteria	Gammaproteobacteria	Betaproteobacteriales	Nitrosomonadaceae	MND1	0	0	3	0	0	0	0	0	0	17	26	0	0	0	0	0	0	17	0	0	0	10	18	0
ASV851	Bacteria	Patescibacteria	Parcubacteria	Unidentified	Unidentified	Unidentified	14	0	0	0	0	8	69	0	0	0	0	0	0	0	0	0	0	0	0	0	0	0	0	0
ASV853	Bacteria	Actinobacteria	Thermoleophilia	Solirubrobacterales	Solirubrobacteraceae	Conexibacter	0	0	0	20	0	0	0	0	0	0	2	0	0	8	0	43	0	0	0	0	0	0	0	18
ASV850	Bacteria	Acidobacteria	Acidobacteriia	Subgroup 2	Unidentified	Unidentified	0	0	0	63	0	0	0	27	0	0	0	0	0	0	0	0	0	0	0	0	0	0	0	0
ASV854	Bacteria	Planctomycetes	Phycisphaerae	Tepidisphaerales	WD2101 soil group	Unidentified	0	0	0	0	1	24	0	0	0	15	0	0	0	0	3	0	47	0	0	0	0	0	0	0
ASV855	Bacteria	Proteobacteria	Deltaproteobacteria	Oligoflexales	Unidentified	Unidentified	29	4	0	0	0	5	52	0	0	0	0	0	0	0	0	0	0	0	0	0	0	0	0	0
ASV856	Bacteria	Acidobacteria	Blastocatellia (Subgroup 4)	Pyrinomonadales	Pyrinomonadaceae	RB41	0	0	0	0	0	0	0	0	0	27	0	0	0	0	29	0	19	0	0	0	0	0	15	0
ASV858	Bacteria	Proteobacteria	Alphaproteobacteria	Elsterales	Unidentified	Unidentified	0	23	3	0	0	21	0	0	22	0	0	0	5	0	0	0	0	12	0	0	0	4	0	0
ASV859	Bacteria	Proteobacteria	Alphaproteobacteria	Rhizobiales	Xanthobacteraceae	Unidentified	0	0	0	0	0	0	0	0	0	0	0	11	0	0	0	57	0	0	0	0	0	0	0	22
ASV860	Bacteria	Actinobacteria	Acidimicrobiia	Microtrichales	Unidentified	Unidentified	0	0	0	24	2	0	0	22	0	0	0	0	0	3	0	11	0	0	0	15	0	0	9	4
ASV864	Bacteria	Proteobacteria	Deltaproteobacteria	Desulfarculales	Desulfarculaceae	Unidentified	0	14	0	0	28	19	5	0	0	7	0	0	0	0	2	0	3	0	1	0	0	0	2	9
ASV867	Bacteria	Actinobacteria	Thermoleophilia	Gaiellales	Gaiellaceae	Gaiella	2	0	0	24	0	0	0	34	0	0	0	0	0	0	0	4	0	0	0	26	0	0	0	0
ASV872	Bacteria	Actinobacteria	Acidimicrobiia	Microtrichales	Ilumatobacteraceae	Unidentified	0	0	5	0	0	11	13	0	0	8	7	0	14	0	10	0	9	0	13	0	0	0	0	0
ASV884	Bacteria	Gemmatimonadetes	Gemmatimonadetes	Gemmatimonadales	Gemmatimonadaceae	Unidentified	5	2	3	0	0	2	0	0	12	0	5	0	6	6	0	0	0	10	20	0	11	8	0	0
ASV857	Bacteria	Proteobacteria	Gammaproteobacteria	Burkholderiales	Burkholderiaceae	Polaromonas	0	0	0	0	0	0	0	0	0	0	0	0	0	89	0	0	0	0	0	0	0	0	0	0
ASV861	Bacteria	Bacteroidetes	Bacteroidia	Chitinophagales	Chitinophagaceae	Unidentified	0	0	0	0	0	0	0	80	0	0	0	0	0	0	0	0	0	0	0	9	0	0	0	0
ASV862	Bacteria	Chloroflexi	Chloroflexia	Thermomicrobiales	Unidentified	Unidentified	0	0	0	0	0	0	0	0	0	6	8	0	0	0	44	0	10	0	4	0	0	0	17	0
ASV865	Bacteria	Proteobacteria	Alphaproteobacteria	Rhizobiales	Xanthobacteraceae	Unidentified	24	0	0	0	0	2	27	0	0	0	0	0	10	0	0	0	0	0	0	0	26	0	0	0
ASV866	Bacteria	Proteobacteria	Gammaproteobacteria	Betaproteobacteriales	SC-I-84	Unidentified	0	0	0	0	0	0	0	0	0	0	5	0	0	11	0	28	0	0	18	0	0	0	0	27
ASV868	Bacteria	Proteobacteria	Gammaproteobacteria	CCD24	Unidentified	Unidentified	0	0	0	0	0	0	0	0	0	0	2	34	0	14	0	10	0	0	0	0	0	0	0	29
ASV870	Bacteria	Proteobacteria	Gammaproteobacteria	Betaproteobacteriales	Nitrosomonadaceae	MND1	16	22	0	0	0	0	43	0	0	0	0	0	8	0	0	0	0	0	0	0	0	0	0	0
ASV871	Bacteria	Rokubacteria	NC10	Rokubacteriales	Unidentified	Unidentified	0	0	14	0	0	0	6	0	0	0	15	0	0	6	0	0	0	0	0	0	25	23	0	0
ASV878	Bacteria	Chloroflexi	Dehalococcoidia	SAR202 clade	Unidentified	Unidentified	12	0	9	0	0	0	14	0	0	5	7	0	8	3	0	0	4	5	2	0	13	7	0	0
ASV881	Bacteria	Rokubacteria	NC10	Rokubacteriales	Unidentified	Unidentified	25	30	0	0	0	12	13	0	6	0	0	0	2	0	0	0	1	0	0	0	0	0	0	0
ASV906	Bacteria	Planctomycetes	OM190	Unidentified	Unidentified	Unidentified	2	15	2	0	0	5	16	0	9	6	0	1	11	2	0	0	0	5	1	0	3	6	0	5
ASV869	Bacteria	Bacteroidetes	Bacteroidia	Chitinophagales	Chitinophagaceae	Unidentified	0	0	0	0	0	0	0	0	0	0	0	0	0	0	0	0	0	12	76	0	0	0	0	0
ASV873	Bacteria	Planctomycetes	Phycisphaerae	Tepidisphaerales	WD2101 soil group	Unidentified	0	0	0	0	0	14	0	0	0	25	10	0	0	19	0	0	16	0	0	0	4	0	0	0
ASV875	Bacteria	Chloroflexi	Gitt-GS-136	Unidentified	Unidentified	Unidentified	0	0	0	0	0	0	0	0	0	4	0	0	0	0	10	0	0	0	0	0	0	0	74	0
ASV880	Bacteria	Proteobacteria	Alphaproteobacteria	Rhizobiales	Unidentified	Unidentified	0	0	6	0	0	0	0	0	0	0	0	0	0	0	18	0	0	0	7	0	0	6	46	5
ASV882	Bacteria	Actinobacteria	Thermoleophilia	Gaiellales	Unidentified	Unidentified	3	25	0	0	0	26	3	0	18	0	0	0	4	0	0	0	9	0	0	0	0	0	0	0
ASV897	Bacteria	Planctomycetes	Planctomycetacia	Gemmatales	Gemmataceae	Unidentified	2	8	2	0	0	14	4	0	13	7	0	0	2	0	12	0	17	3	2	0	2	0	0	0
ASV899	Bacteria	Chloroflexi	Anaerolineae	Ardenticatenales	Unidentified	Unidentified	0	0	7	0	0	0	1	0	6	11	0	0	11	0	30	0	0	21	0	0	0	1	0	0
ASV904	Bacteria	Proteobacteria	Deltaproteobacteria	Myxococcales	Haliangiaceae	Haliangium	4	31	0	0	0	4	0	0	4	9	0	0	0	0	18	0	7	2	5	0	0	0	4	0
ASV874	Bacteria	Acidobacteria	Acidobacteriia	Subgroup 2	Unidentified	Unidentified	0	8	0	0	0	0	0	0	79	0	0	0	0	0	0	0	0	0	0	0	0	0	0	0
ASV876	Bacteria	Proteobacteria	Gammaproteobacteria	Burkholderiales	Burkholderiaceae	Unidentified	0	0	0	0	0	0	0	0	0	0	0	0	0	0	0	0	0	0	0	0	0	0	87	0
ASV877	Bacteria	Actinobacteria	Thermoleophilia	Gaiellales	Gaiellaceae	Gaiella	0	0	0	0	0	0	0	0	29	0	0	0	58	0	0	0	0	0	0	0	0	0	0	0
ASV883	Bacteria	Proteobacteria	Alphaproteobacteria	Unidentified	Unidentified	Unidentified	11	5	0	0	0	33	38	0	0	0	0	0	0	0	0	0	0	0	0	0	0	0	0	0
ASV885	Bacteria	Planctomycetes	Planctomycetacia	Gemmatales	Gemmataceae	Unidentified	0	5	0	0	0	1	0	0	0	0	0	0	40	0	0	0	19	22	0	0	0	0	0	0
ASV886	Bacteria	Gemmatimonadetes	Gemmatimonadetes	Gemmatimonadales	Gemmatimonadaceae	Unidentified	0	0	0	0	0	0	0	55	0	0	0	0	0	0	0	0	0	0	0	32	0	0	0	0
ASV887	Bacteria	Acidobacteria	Subgroup 17	Unidentified	Unidentified	Unidentified	23	0	8	0	5	17	12	0	0	0	0	0	12	0	0	0	10	0	0	0	0	0	0	0
ASV888	Bacteria	Actinobacteria	Thermoleophilia	Gaiellales	Unidentified	Unidentified	0	0	32	0	0	0	0	0	0	3	7	0	2	14	0	0	0	7	0	0	7	15	0	0
ASV890	Bacteria	Proteobacteria	Gammaproteobacteria	Betaproteobacteriales	Nitrosomonadaceae	MND1	0	0	0	0	0	0	0	0	0	0	0	0	0	0	0	0	0	34	6	0	41	0	6	0
ASV891	Bacteria	Proteobacteria	Gammaproteobacteria	Gammaproteobacteria Incertae Sedis	Unidentified	Unidentified	0	0	0	0	0	0	0	0	0	0	0	29	0	11	0	14	0	0	0	0	4	0	0	29
ASV901	Bacteria	Planctomycetes	Planctomycetacia	Pirellulales	Pirellulaceae	Pirellula	0	18	3	0	0	0	0	0	0	13	0	0	22	8	0	0	5	3	4	0	0	11	0	0
ASV909	Bacteria	Planctomycetes	Planctomycetacia	Pirellulales	Pirellulaceae	Pirellula	3	0	9	0	0	3	7	0	0	3	15	2	0	0	2	0	10	4	0	0	0	12	17	0
ASV916	Bacteria	Proteobacteria	Deltaproteobacteria	Unidentified	Unidentified	Unidentified	0	14	0	0	21	0	6	0	0	17	0	0	2	0	25	0	0	0	2	0	0	0	0	0
ASV922	Bacteria	Planctomycetes	Phycisphaerae	CCM11a	Unidentified	Unidentified	0	0	9	0	0	0	0	0	0	8	4	0	13	3	0	0	0	26	9	0	11	4	0	0
ASV923	Bacteria	Proteobacteria	Deltaproteobacteria	MBNT15	Unidentified	Unidentified	0	0	0	0	9	2	20	0	4	0	25	0	6	7	0	0	9	0	0	0	0	0	0	5
ASV879	Bacteria	Proteobacteria	Gammaproteobacteria	Betaproteobacteriales	Nitrosomonadaceae	P3OB-51	0	0	0	14	0	0	0	48	0	0	0	0	0	0	0	0	0	0	0	24	0	0	0	0
ASV889	Bacteria	Planctomycetes	Planctomycetacia	Gemmatales	Gemmataceae	Unidentified	0	0	0	0	0	0	0	0	0	0	0	0	0	0	0	0	0	57	0	0	0	29	0	0
ASV892	Bacteria	Proteobacteria	Gammaproteobacteria	Pseudomonadales	Pseudomonadaceae	Pseudomonas	0	43	0	0	0	0	18	0	0	0	0	0	9	0	0	0	16	0	0	0	0	0	0	0
ASV893	Bacteria	Proteobacteria	Alphaproteobacteria	Sphingomonadales	Sphingomonadaceae	Unidentified	0	0	0	0	0	0	0	0	0	0	0	0	0	0	0	0	0	0	0	0	8	0	78	0
ASV894	Bacteria	Acidobacteria	Subgroup 6	Unidentified	Unidentified	Unidentified	0	0	0	0	0	0	0	0	5	0	0	0	0	0	11	0	0	19	0	0	0	18	33	0
ASV895	Bacteria	Actinobacteria	Actinobacteria	Micrococcales	Microbacteriaceae	Cryo	0	0	19	0	0	0	0	0	0	8	0	0	51	8	0	0	0	0	0	0	0	0	0	0
ASV900	Bacteria	Proteobacteria	Gammaproteobacteria	Betaproteobacteriales	Nitrosomonadaceae	mle1-7	0	0	0	9	0	0	0	37	0	0	3	0	0	0	0	0	0	0	0	37	0	0	0	0
ASV912	Bacteria	Planctomycetes	Planctomycetacia	Pirellulales	Pirellulaceae	Unidentified	0	10	0	0	0	0	0	0	5	0	5	0	12	0	8	0	9	0	12	0	0	4	21	0
ASV927	Bacteria	Proteobacteria	Deltaproteobacteria	Myxococcales	Haliangiaceae	Haliangium	12	0	9	0	0	0	10	0	2	21	9	0	0	5	10	0	1	0	3	0	0	4	0	0
ASV896	Bacteria	Proteobacteria	Alphaproteobacteria	Rickettsiales	Unidentified	Unidentified	0	0	0	0	0	0	0	85	0	0	0	0	0	0	0	0	0	0	0	0	0	0	0	0
ASV898	Bacteria	Gemmatimonadetes	Gemmatimonadetes	Gemmatimonadales	Gemmatimonadaceae	Gemmatimonas	0	0	0	0	45	0	0	0	0	0	0	19	0	0	0	0	0	0	0	0	0	0	0	21
ASV902	Bacteria	Verrucomicrobia	Verrucomicrobiae	Chthoniobacterales	Xiphinematobacteraceae	Candidatus Xiphinematobacter	0	0	0	0	0	0	0	2	0	0	0	0	0	0	0	75	0	0	0	0	0	0	0	8
ASV903	Bacteria	Chloroflexi	Chloroflexia	Thermomicrobiales	Unidentified	Unidentified	0	0	0	0	0	0	0	0	0	0	0	0	0	0	32	0	21	0	0	0	0	0	32	0
ASV907	Bacteria	Proteobacteria	Alphaproteobacteria	Unidentified	Unidentified	Unidentified	10	0	15	0	0	0	4	0	0	0	0	0	0	0	0	0	0	0	0	0	35	21	0	0
ASV908	Bacteria	Acidobacteria	Subgroup 17	Unidentified	Unidentified	Unidentified	0	0	0	0	0	0	0	0	0	0	0	31	43	0	0	0	0	0	0	0	0	0	11	0
ASV914	Bacteria	Bacteroidetes	Ignavibacteria	Unidentified	Unidentified	Unidentified	0	0	0	0	0	0	0	0	0	0	27	0	26	0	20	0	0	7	0	0	0	5	0	0
ASV917	Bacteria	Proteobacteria	Gammaproteobacteria	PLTA13	Unidentified	Unidentified	0	0	0	0	3	0	0	0	28	7	0	0	13	0	12	0	9	13	0	0	0	0	0	0
ASV918	Bacteria	Acidobacteria	Blastocatellia (Subgroup 4)	Blastocatellales	Blastocatellaceae	Unidentified	0	2	0	0	5	0	0	0	0	0	0	0	29	31	0	0	0	18	0	0	0	0	0	0
ASV921	Bacteria	Acidobacteria	Subgroup 17	Unidentified	Unidentified	Unidentified	0	28	0	0	0	0	0	0	0	10	0	0	15	16	0	0	0	6	10	0	0	0	0	0
ASV934	Bacteria	Proteobacteria	Alphaproteobacteria	Rhizobiales	Rhizobiales Incertae Sedis	Unidentified	0	0	5	0	0	0	0	0	11	6	0	0	0	0	0	0	8	11	7	0	0	32	0	5
ASV941	Bacteria	Chloroflexi	Anaerolineae	Anaerolineales	Anaerolineaceae	Unidentified	0	0	2	0	0	3	0	0	0	4	26	0	0	0	13	0	17	3	4	0	4	0	9	0
ASV949	Bacteria	Gemmatimonadetes	Gemmatimonadetes	Gemmatimonadales	Gemmatimonadaceae	Unidentified	0	10	0	0	0	12	7	0	2	7	5	2	10	2	4	2	12	0	0	0	1	5	1	3
ASV905	Bacteria	Latescibacteria	Latescibacteria	Latescibacterales	Latescibacteraceae	Unidentified	30	0	0	0	0	54	0	0	0	0	0	0	0	0	0	0	0	0	0	0	0	0	0	0
ASV910	Bacteria	Bacteroidetes	Bacteroidia	Chitinophagales	Unidentified	Unidentified	0	0	13	0	0	0	14	0	0	7	12	0	0	0	0	38	0	0	0	0	0	0	0	0
ASV911	Bacteria	Acidobacteria	Blastocatellia (Subgroup 4)	Pyrinomonadales	Pyrinomonadaceae	RB41	0	0	0	0	0	0	0	0	0	0	0	0	0	0	0	46	0	0	0	0	0	0	0	38
ASV913	Bacteria	Proteobacteria	Gammaproteobacteria	Betaproteobacteriales	Unidentified	Unidentified	0	0	0	0	0	0	0	0	0	0	0	0	0	0	0	0	5	0	0	0	79	0	0	0
ASV915	Bacteria	Acidobacteria	Subgroup 22	Unidentified	Unidentified	Unidentified	0	0	4	0	0	0	0	0	0	0	18	0	0	0	0	24	0	0	0	0	0	38	0	0
ASV919	Bacteria	Actinobacteria	Actinobacteria	Corynebacteriales	Mycobacteriaceae	Mycobacetrium	0	0	0	54	0	0	0	0	0	0	0	0	0	0	0	27	0	0	0	0	3	0	0	0
ASV924	Bacteria	Actinobacteria	Unidentified	Unidentified	Unidentified	Unidentified	0	0	0	0	0	0	0	0	0	0	0	0	0	0	42	0	0	0	0	0	0	0	42	0
ASV928	Bacteria	Proteobacteria	Alphaproteobacteria	Rhizobiales	Unidentified	Unidentified	0	0	0	0	0	0	2	0	0	0	0	48	0	15	0	0	2	2	13	0	0	2	0	0
ASV930	Bacteria	Proteobacteria	Gammaproteobacteria	Betaproteobacteriales	SC-I-84	Unidentified	0	0	7	0	0	0	0	7	0	0	0	0	0	0	0	0	0	13	0	25	24	8	0	0
ASV935	Bacteria	Proteobacteria	Alphaproteobacteria	Rhizobiales	Rhodomicrobiaceae	Rhodomicrobium	0	0	0	0	0	0	0	0	0	23	0	0	0	4	46	0	7	0	0	0	0	0	4	0
ASV939	Bacteria	Bacteroidetes	Bacteroidia	Cytophagales	Microscillaceae	Unidentified	0	5	0	0	8	0	0	0	12	4	0	0	15	0	9	0	15	8	6	0	0	2	0	0
ASV940	Bacteria	Chloroflexi	OLB14	Unidentified	Unidentified	Unidentified	6	0	0	0	35	0	0	0	0	0	14	13	3	2	0	0	0	3	2	0	4	2	0	0
ASV920	Bacteria	Planctomycetes	Pla4 lineage	Unidentified	Unidentified	Unidentified	0	0	0	0	0	0	0	83	0	0	0	0	0	0	0	0	0	0	0	0	0	0	0	0
ASV925	Bacteria	Bacteroidetes	Bacteroidia	Sphingobacteriales	Unidentified	Unidentified	0	0	0	0	0	0	0	0	0	0	59	0	0	24	0	0	0	0	0	0	0	0	0	0
ASV929	Bacteria	Verrucomicrobia	Verrucomicrobiae	Pedosphaerales	Pedosphaeraceae	Unidentified	0	0	0	0	0	8	21	0	32	0	0	0	22	0	0	0	0	0	0	0	0	0	0	0
ASV931	Bacteria	Bacteroidetes	Bacteroidia	Sphingobacteriales	Sphingobacteriaceae	Pedobacter	0	0	0	0	0	0	0	0	0	27	0	0	15	0	2	0	0	1	0	0	0	0	38	0
ASV932	Bacteria	Proteobacteria	Alphaproteobacteria	Rhizobiales	Xanthobacteraceae	Unidentified	0	71	0	0	0	0	0	0	3	0	0	0	0	0	6	0	0	0	3	0	0	0	0	0
ASV933	Bacteria	Acidobacteria	Blastocatellia (Subgroup 4)	Blastocatellales	Blastocatellaceae	Blastocatella	0	15	0	0	0	0	0	0	0	7	0	0	0	0	20	0	3	0	0	0	0	0	38	0
ASV943	Bacteria	Planctomycetes	Phycisphaerae	Tepidisphaerales	WD2101 soil group	Unidentified	0	0	0	3	0	0	5	0	0	0	5	8	5	13	13	0	3	4	6	0	9	0	4	5
ASV944	Bacteria	Planctomycetes	Planctomycetacia	Pirellulales	Pirellulaceae	Pirellula	0	0	2	0	0	0	0	0	0	6	0	4	0	12	21	0	0	8	14	0	0	0	16	0
ASV950	Bacteria	Planctomycetes	Planctomycetacia	Gemmatales	Gemmataceae	Unidentified	0	16	2	0	4	3	0	0	22	5	0	0	10	5	7	0	4	0	5	0	0	0	0	0
ASV951	Bacteria	Planctomycetes	Planctomycetacia	Gemmatales	Gemmataceae	Unidentified	0	0	19	0	0	0	0	0	15	7	0	0	13	10	0	0	0	8	11	0	0	0	0	0
ASV926	Bacteria	Proteobacteria	Gammaproteobacteria	WD260	Unidentified	Unidentified	0	0	0	0	0	0	0	52	0	0	0	0	0	0	0	0	0	0	0	30	0	0	0	0
ASV937	Bacteria	Proteobacteria	Alphaproteobacteria	Sphingomonadales	Sphingomonadaceae	Ellin6055	0	0	0	0	9	0	0	0	0	0	0	0	0	0	40	0	0	0	0	0	0	0	33	0
ASV938	Bacteria	Planctomycetes	Planctomycetacia	Planctomycetales	Rubinisphaeraceae	Planctomicrobium	0	10	0	0	18	8	8	0	0	8	0	0	6	0	0	0	24	0	0	0	0	0	0	0
ASV942	Bacteria	Chloroflexi	Anaerolineae	Unidentified	Unidentified	Unidentified	0	0	0	0	16	0	66	0	0	0	0	0	0	0	0	0	0	0	0	0	0	0	0	0
ASV946	Bacteria	Chloroflexi	Anaerolineae	Unidentified	Unidentified	Unidentified	0	0	0	10	0	0	0	45	0	0	0	0	0	0	0	0	0	0	0	27	0	0	0	0
ASV947	Bacteria	Acidobacteria	Subgroup 17	Unidentified	Unidentified	Unidentified	0	0	9	0	0	0	0	0	3	0	0	0	15	0	33	0	0	19	3	0	0	0	0	0
ASV948	Bacteria	Proteobacteria	Gammaproteobacteria	Betaproteobacteriales	Nitrosomonadaceae	Ellin6067	7	0	0	0	0	0	0	0	8	0	0	14	25	0	0	6	0	0	8	0	0	0	0	14
ASV959	Bacteria	Proteobacteria	Gammaproteobacteria	Salinisphaerales	Solimonadaceae	Polycyclovorans	2	5	0	0	0	0	0	0	53	0	0	0	6	0	0	0	0	2	0	0	0	14	0	0
ASV960	Bacteria	Patescibacteria	Unidentified	Unidentified	Unidentified	Unidentified	4	9	0	0	13	9	6	0	0	2	0	0	8	0	0	0	29	2	0	0	0	0	0	0
ASV970	Bacteria	Bacteroidetes	Bacteroidia	Chitinophagales	Chitinophagaceae	Unidentified	9	0	18	0	0	0	0	0	0	0	15	2	2	23	0	0	0	0	6	0	0	7	0	0
ASV984	Bacteria	Planctomycetes	Planctomycetacia	Pirellulales	Pirellulaceae	Unidentified	0	3	2	0	13	5	4	0	0	6	0	0	7	4	17	0	2	0	7	0	0	2	10	0
ASV936	Bacteria	WPS-2	Unidentified	Unidentified	Unidentified	Unidentified	0	0	0	0	0	0	0	61	0	0	0	0	0	0	0	0	0	0	0	20	0	0	0	0
ASV945	Bacteria	Chloroflexi	Anaerolineae	Unidentified	Unidentified	Unidentified	0	0	0	78	0	0	0	3	0	0	0	0	0	0	0	0	0	0	0	0	0	0	0	0
ASV952	Bacteria	Proteobacteria	Gammaproteobacteria	Betaproteobacteriales	Nitrosomonadaceae	Ellin6067	0	0	0	0	0	0	0	59	0	0	0	0	0	0	0	0	0	0	0	22	0	0	0	0
ASV953	Bacteria	Actinobacteria	Actinobacteria	Pseudonocardiales	Pseudonocardiaceae	Pseudonocardia	5	11	0	0	56	9	0	0	0	0	0	0	0	0	0	0	0	0	0	0	0	0	0	0
ASV955	Bacteria	Rokubacteria	NC10	Rokubacteriales	Unidentified	Unidentified	26	0	0	0	0	0	42	0	8	0	0	0	5	0	0	0	0	0	0	0	0	0	0	0
ASV956	Bacteria	Latescibacteria	Unidentified	Unidentified	Unidentified	Unidentified	0	0	0	0	0	0	0	0	0	0	0	0	0	13	0	0	7	61	0	0	0	0	0	0
ASV957	Bacteria	Actinobacteria	MB-A2-108	Unidentified	Unidentified	Unidentified	0	0	0	0	0	0	0	0	0	9	0	0	0	0	25	0	0	10	4	0	6	0	27	0
ASV966	Bacteria	Chloroflexi	Unidentified	Unidentified	Unidentified	Unidentified	0	0	0	0	0	0	0	0	0	0	0	20	0	9	0	28	0	0	5	0	0	0	0	19
ASV967	Bacteria	Planctomycetes	Planctomycetacia	Planctomycetales	Unidentified	Unidentified	0	0	0	0	2	53	0	0	0	7	0	0	0	0	0	0	19	0	0	0	0	0	0	0
ASV985	Bacteria	Chloroflexi	OLB14	Unidentified	Unidentified	Unidentified	0	0	5	0	0	0	7	0	0	15	0	0	4	8	20	0	11	0	0	0	3	4	4	0
ASV997	Bacteria	Planctomycetes	Planctomycetacia	Planctomycetales	Schlesneriaceae	Schlesneria	0	4	2	0	0	0	0	0	1	1	3	0	0	24	7	3	0	6	9	0	8	2	3	8
ASV954	Bacteria	Planctomycetes	Planctomycetacia	Gemmatales	Gemmataceae	Unidentified	0	0	0	0	0	0	0	59	0	0	0	0	0	0	0	0	0	0	0	21	0	0	0	0
ASV958	Bacteria	Acidobacteria	Acidobacteriia	Subgroup 2	Unidentified	Unidentified	0	0	0	0	0	0	0	35	0	0	0	0	0	0	0	0	0	0	0	45	0	0	0	0
ASV961	Bacteria	Acidobacteria	Acidobacteriia	Subgroup 2	Unidentified	Unidentified	0	0	0	0	0	0	0	80	0	0	0	0	0	0	0	0	0	0	0	0	0	0	0	0
ASV962	Bacteria	Omnitrophicaeota	Unidentified	Unidentified	Unidentified	Unidentified	45	0	0	0	0	0	26	0	9	0	0	0	0	0	0	0	0	0	0	0	0	0	0	0
ASV963	Bacteria	Proteobacteria	Gammaproteobacteria	Betaproteobacteriales	Unidentified	Unidentified	0	0	0	0	0	0	0	21	0	0	0	0	0	0	0	0	0	0	0	59	0	0	0	0
ASV964	Bacteria	Proteobacteria	Deltaproteobacteria	Myxococcales	Unidentified	Unidentified	0	0	0	33	0	0	0	0	0	0	0	0	0	4	0	43	0	0	0	0	0	0	0	0
ASV965	Bacteria	Chloroflexi	Dehalococcoidia	S085	Unidentified	Unidentified	5	0	0	0	0	0	0	0	34	13	0	0	17	11	0	0	0	0	0	0	0	0	0	0
ASV968	Bacteria	Acidobacteria	Subgroup 6	Unidentified	Unidentified	Unidentified	0	0	0	0	0	0	0	0	0	0	0	14	0	34	0	0	0	0	32	0	0	0	0	0
ASV971	Bacteria	Proteobacteria	Deltaproteobacteria	Desulfuromonadales	Geobacteraceae	Geobacter	14	0	0	0	0	0	22	0	0	3	3	16	0	0	0	0	0	9	0	6	0	0	0	7
ASV972	Bacteria	Rokubacteria	NC10	Rokubacteriales	Unidentified	Unidentified	14	11	0	0	0	52	3	0	0	0	0	0	0	0	0	0	0	0	0	0	0	0	0	0
ASV973	Bacteria	Planctomycetes	Planctomycetacia	Gemmatales	Gemmataceae	Unidentified	0	0	4	22	0	0	0	26	0	0	0	0	0	0	0	4	0	0	10	0	0	0	0	14
ASV975	Bacteria	Proteobacteria	Deltaproteobacteria	NB1-j	Unidentified	Unidentified	0	0	0	0	0	0	0	0	0	0	0	0	0	8	0	5	0	10	32	0	11	0	0	14
ASV977	Bacteria	Bacteroidetes	Ignavibacteria	SJA-28	Unidentified	Unidentified	27	2	0	0	0	39	12	0	0	0	0	0	0	0	0	0	0	0	0	0	0	0	0	0
ASV990	Bacteria	Actinobacteria	Unidentified	Unidentified	Unidentified	Unidentified	0	0	2	0	17	0	2	0	0	19	1	0	0	0	29	0	7	3	0	0	0	0	0	0
ASV969	Bacteria	Proteobacteria	Gammaproteobacteria	Unidentified	Unidentified	Unidentified	0	0	79	0	0	0	0	0	0	0	0	0	0	0	0	0	0	0	0	0	0	0	0	0
ASV974	Bacteria	Proteobacteria	Gammaproteobacteria	Burkholderiales	Burkholderiaceae	Unidentified	0	0	50	0	0	0	9	0	0	10	0	0	0	0	0	0	0	0	0	0	0	10	0	0
ASV976	Bacteria	Verrucomicrobia	Verrucomicrobiae	Chthoniobacterales	Chthoniobacteraceae	Chthoniobacter	0	0	0	19	0	0	0	0	0	0	0	10	0	0	11	27	0	0	0	0	0	12	0	0
ASV978	Bacteria	Proteobacteria	Gammaproteobacteria	Betaproteobacteriales	Unidentified	Unidentified	21	14	0	0	0	30	14	0	0	0	0	0	0	0	0	0	0	0	0	0	0	0	0	0
ASV981	Bacteria	Bacteroidetes	Bacteroidia	Sphingobacteriales	Unidentified	Unidentified	0	0	0	0	0	42	3	0	0	0	0	0	0	0	0	0	34	0	0	0	0	0	0	0
ASV988	Bacteria	Proteobacteria	Gammaproteobacteria	Burkholderiales	Burkholderiaceae	Unidentified	0	0	11	0	0	0	0	0	0	6	0	0	14	0	0	0	24	4	6	0	7	0	7	0
ASV991	Bacteria	Chloroflexi	Anaerolineae	Anaerolineales	Anaerolineaceae	Unidentified	12	6	9	0	0	5	8	0	6	0	6	0	6	0	0	0	0	0	0	0	12	9	0	0
ASV994	Bacteria	Acidobacteria	Subgroup 17	Unidentified	Unidentified	Unidentified	12	0	0	0	29	15	5	0	4	0	0	0	5	0	0	0	9	0	0	0	0	0	0	0
ASV1000	Bacteria	Chloroflexi	Chloroflexia	Thermomicrobiales	Unidentified	Unidentified	0	0	4	0	0	0	0	0	0	12	6	0	0	13	22	0	0	8	6	0	0	0	8	0
ASV1002	Bacteria	FBP	Unidentified	Unidentified	Unidentified	Unidentified	23	10	0	0	0	6	28	0	9	0	0	0	3	0	0	0	0	0	0	0	0	0	0	0
ASV1016	Bacteria	Chloroflexi	Ktedonobacteria	C0119	Unidentified	Unidentified	1	0	10	0	0	0	0	0	0	2	5	1	7	7	2	0	0	16	10	0	8	10	0	0
ASV1022	Bacteria	Elusimicrobia	Elusimicrobia	Unidentified	Unidentified	Unidentified	3	10	6	0	2	4	8	0	4	1	6	2	3	4	2	0	1	6	9	0	6	0	2	0
ASV1031	Bacteria	Proteobacteria	Deltaproteobacteria	Myxococcales	Unidentified	Unidentified	0	3	0	0	37	2	11	0	3	0	1	0	0	3	0	0	2	1	6	0	1	0	2	7
ASV979	Bacteria	Rokubacteria	NC10	Rokubacteriales	Unidentified	Unidentified	0	0	0	0	0	0	0	0	0	0	0	10	0	0	0	21	0	0	0	0	0	0	0	47
ASV980	Bacteria	Planctomycetes	Planctomycetacia	Gemmatales	Gemmataceae	Gemmata	0	78	0	0	0	0	0	0	0	0	0	0	0	0	0	0	0	0	0	0	0	0	0	0
ASV982	Bacteria	Acidobacteria	Acidobacteriia	Solibacterales	Solibacteraceae (Subgroup 3)	Candidatus Solibacter	0	0	0	19	0	0	0	0	0	0	0	0	0	0	0	0	0	0	0	59	0	0	0	0
ASV983	Bacteria	Bacteroidetes	Bacteroidia	Cytophagales	Microscillaceae	Chryseolinea	0	0	0	0	0	0	0	0	0	0	0	0	0	0	0	0	0	0	0	0	0	0	0	78
ASV986	Bacteria	Proteobacteria	Gammaproteobacteria	Betaproteobacteriales	Nitrosomonadaceae	Ellin6067	0	0	23	0	0	0	0	0	0	0	0	0	0	0	0	0	0	0	0	0	0	55	0	0
ASV987	Bacteria	Acidobacteria	Subgroup 6	Unidentified	Unidentified	Unidentified	3	0	0	0	0	0	0	0	0	0	0	60	0	0	0	9	0	6	0	0	0	0	0	0
ASV989	Bacteria	Chloroflexi	Ktedonobacteria	Ktedonobacterales	Ktedonobacteraceae	Unidentified	0	0	0	44	0	0	0	0	0	0	0	0	0	0	0	0	0	0	0	34	0	0	0	0
ASV992	Bacteria	Proteobacteria	Deltaproteobacteria	Myxococcales	Haliangiaceae	Haliangium	0	0	0	0	51	0	0	0	0	4	0	0	0	0	0	0	23	0	0	0	0	0	0	0
ASV993	Bacteria	Planctomycetes	Planctomycetacia	Gemmatales	Gemmataceae	Unidentified	2	0	7	0	0	0	3	0	8	5	0	0	8	0	39	0	0	0	0	0	6	0	0	0
ASV996	Bacteria	Acidobacteria	Acidobacteriia	Solibacterales	Solibacteraceae (Subgroup 3)	Candidatus Solibacter	0	0	0	0	0	0	0	0	0	21	0	0	0	0	30	0	6	0	0	0	0	3	18	0
ASV999	Bacteria	Cyanobacteria	Melainabacteria	Obscuribacterales	Unidentified	Unidentified	0	0	0	0	0	0	0	0	55	3	0	0	0	0	0	0	0	14	2	0	0	4	0	0
ASV1001	Bacteria	Planctomycetes	Planctomycetacia	Pirellulales	Pirellulaceae	Unidentified	0	0	14	0	0	0	0	0	0	11	0	0	5	9	11	0	0	9	5	0	14	0	0	0
ASV1004	Bacteria	Actinobacteria	Acidimicrobiia	Microtrichales	Ilumatobacteraceae	Unidentified	0	0	0	0	0	0	0	0	0	0	8	46	0	4	0	0	0	0	0	0	0	0	0	20
ASV1006	Bacteria	Bacteroidetes	Bacteroidia	Sphingobacteriales	NS11-12 marine group	Unidentified	0	11	0	0	0	0	25	0	6	6	0	0	5	0	12	0	0	0	0	0	0	6	7	0
ASV1007	Bacteria	Planctomycetes	Pla4 lineage	Unidentified	Unidentified	Unidentified	0	0	3	0	6	0	0	0	2	0	0	3	0	0	0	0	0	0	0	0	0	24	36	4
ASV1008	Bacteria	Actinobacteria	Acidimicrobiia	Microtrichales	Iamiaceae	Iamia	0	3	0	0	4	0	0	0	0	3	4	0	0	13	17	3	0	0	21	0	0	3	7	0
ASV1018	Bacteria	Nitrospirae	Nitrospira	Nitrospirales	Nitrospiraceae	Nitrospira	0	4	0	0	0	7	0	0	4	0	6	0	5	7	24	0	0	2	0	0	0	6	13	0
ASV995	Bacteria	Acidobacteria	Subgroup 17	Unidentified	Unidentified	Unidentified	0	44	0	0	0	10	23	0	0	0	0	0	0	0	0	0	0	0	0	0	0	0	0	0
ASV998	Bacteria	Latescibacteria	Unidentified	Unidentified	Unidentified	Unidentified	21	3	0	0	0	25	28	0	0	0	0	0	0	0	0	0	0	0	0	0	0	0	0	0
ASV1009	Bacteria	Planctomycetes	Planctomycetacia	Gemmatales	Gemmataceae	Unidentified	9	0	0	0	0	0	0	0	7	0	10	0	0	0	0	0	8	5	7	0	17	9	5	0
ASV1010	Bacteria	Verrucomicrobia	Verrucomicrobiae	Chthoniobacterales	Chthoniobacteraceae	Candidatus Udaeobacter	0	0	0	30	0	0	0	0	0	0	0	9	0	20	8	0	0	0	0	0	0	0	10	0
ASV1011	Bacteria	Proteobacteria	Gammaproteobacteria	Betaproteobacteriales	Nitrosomonadaceae	MND1	0	0	27	0	0	0	0	0	0	0	17	0	0	12	0	0	0	11	0	0	0	6	4	0
ASV1015	Bacteria	Proteobacteria	Gammaproteobacteria	Xanthomonadales	Xanthomonadaceae	Arenimonas	1	26	0	0	0	0	7	0	6	2	4	0	6	6	4	0	0	3	0	0	4	2	6	0
ASV1019	Bacteria	Proteobacteria	Gammaproteobacteria	Acidiferrobacterales	Acidiferrobacteraceae	Sulfurifustis	0	0	0	0	0	2	0	0	0	0	11	19	0	5	0	4	0	0	0	0	7	0	0	29
ASV1003	Bacteria	Spirochaetes	Brachyspirae	Brachyspirales	Unidentified	Unidentified	27	18	0	0	0	6	25	0	0	0	0	0	0	0	0	0	0	0	0	0	0	0	0	0
ASV1005	Bacteria	Actinobacteria	Thermoleophilia	Gaiellales	Gaiellaceae	Gaiella	0	0	0	0	0	0	0	0	0	0	52	17	0	7	0	0	0	0	0	0	0	0	0	0
ASV1013	Bacteria	Chloroflexi	Anaerolineae	Anaerolineales	Anaerolineaceae	Unidentified	22	16	0	0	0	13	25	0	0	0	0	0	0	0	0	0	0	0	0	0	0	0	0	0
ASV1023	Bacteria	Proteobacteria	Deltaproteobacteria	MBNT15	Unidentified	Unidentified	0	9	0	0	0	12	0	0	14	0	0	0	9	4	21	0	7	0	0	0	0	0	0	0
ASV1026	Bacteria	Bacteroidetes	Bacteroidia	Chitinophagales	Chitinophagaceae	Terrimonas	0	0	0	0	0	0	0	0	0	0	21	10	0	4	0	6	0	0	0	0	0	0	0	35
ASV1027	Bacteria	Acidobacteria	Subgroup 6	Unidentified	Unidentified	Unidentified	6	27	8	0	0	0	0	0	14	0	3	0	13	0	0	0	0	2	0	0	0	3	0	0
ASV1032	Bacteria	Acidobacteria	Subgroup 22	Unidentified	Unidentified	Unidentified	0	0	5	7	0	0	0	0	0	4	0	0	2	5	10	0	2	0	20	0	0	4	3	14
ASV1033	Bacteria	Verrucomicrobia	Verrucomicrobiae	Pedosphaerales	Pedosphaeraceae	Unidentified	15	0	0	0	0	0	11	0	5	0	5	15	0	7	0	6	0	0	0	0	12	0	0	0
ASV1039	Bacteria	Planctomycetes	OM190	Unidentified	Unidentified	Unidentified	0	0	27	0	0	0	0	0	0	0	0	0	13	9	0	0	10	8	0	0	4	5	0	0
ASV1048	Bacteria	Bacteroidetes	Bacteroidia	Sphingobacteriales	Unidentified	Unidentified	0	2	0	0	5	15	5	0	4	10	6	0	0	0	11	0	4	4	10	0	0	0	0	0
ASV1012	Bacteria	Acidobacteria	Blastocatellia (Subgroup 4)	Pyrinomonadales	Pyrinomonadaceae	RB41	0	0	0	0	0	0	0	0	0	0	0	0	0	0	0	0	0	0	0	0	0	0	75	0
ASV1014	Bacteria	Latescibacteria	Unidentified	Unidentified	Unidentified	Unidentified	12	0	28	0	0	0	0	0	0	0	0	0	10	0	0	0	0	0	0	0	15	10	0	0
ASV1017	Bacteria	Proteobacteria	Gammaproteobacteria	Burkholderiales	Burkholderiaceae	Unidentified	0	0	13	0	0	0	6	0	0	0	0	0	0	24	0	0	0	0	0	0	12	20	0	0
ASV1020	Bacteria	Gemmatimonadetes	Gemmatimonadetes	Gemmatimonadales	Gemmatimonadaceae	Unidentified	14	8	15	0	0	11	13	0	0	0	0	0	0	0	0	0	0	0	0	0	6	8	0	0
ASV1025	Bacteria	Acidobacteria	Subgroup 17	Unidentified	Unidentified	Unidentified	0	7	0	0	19	0	21	0	19	0	0	0	0	0	0	0	0	0	0	0	0	0	0	9
ASV1035	Bacteria	Acidobacteria	Holophagae	Subgroup 7	Unidentified	Unidentified	30	0	11	0	0	0	15	0	0	5	0	0	0	0	0	0	0	0	0	14	0	0	0	0
ASV1073	Bacteria	Bacteroidetes	Ignavibacteria	Kryptoniales	Unidentified	Unidentified	0	0	0	2	2	0	0	0	0	18	4	12	7	5	0	0	3	3	3	0	16	0	0	0
ASV1021	Bacteria	Planctomycetes	Planctomycetacia	Gemmatales	Gemmataceae	Unidentified	0	0	0	65	0	0	0	0	0	0	9	0	0	0	0	0	0	0	0	0	0	0	0	0
ASV1024	Bacteria	Proteobacteria	Gammaproteobacteria	Betaproteobacteriales	Unidentified	Unidentified	0	0	0	0	0	0	0	0	0	0	0	20	0	0	0	11	0	0	0	0	0	0	0	43
ASV1028	Bacteria	Acidobacteria	Blastocatellia (Subgroup 4)	Blastocatellales	Blastocatellaceae	Unidentified	74	0	0	0	0	0	0	0	0	0	0	0	0	0	0	0	0	0	0	0	0	0	0	0
ASV1029	Bacteria	Proteobacteria	Gammaproteobacteria	Betaproteobacteriales	SC-I-84	Unidentified	0	0	0	0	0	0	0	0	0	0	0	0	0	0	0	0	0	0	0	0	0	24	50	0
ASV1030	Bacteria	Planctomycetes	Planctomycetacia	Gemmatales	Gemmataceae	Unidentified	0	0	0	11	0	0	0	50	0	0	0	0	0	0	0	0	0	0	0	13	0	0	0	0
ASV1034	Bacteria	Proteobacteria	Deltaproteobacteria	NB1-j	Unidentified	Unidentified	0	24	0	0	11	12	0	0	6	0	0	0	0	0	0	0	21	0	0	0	0	0	0	0
ASV1036	Bacteria	Acidobacteria	Subgroup 6	Unidentified	Unidentified	Unidentified	13	8	0	0	0	16	19	0	18	0	0	0	0	0	0	0	0	0	0	0	0	0	0	0
ASV1037	Bacteria	Proteobacteria	Alphaproteobacteria	Rhizobiales	Rhizobiales Incertae Sedis	Bauldia	0	0	0	0	0	0	6	0	0	0	0	5	0	20	0	0	0	0	25	0	8	0	0	10
ASV1038	Bacteria	Verrucomicrobia	Verrucomicrobiae	Pedosphaerales	Pedosphaeraceae	Unidentified	0	0	0	0	0	0	0	0	0	9	20	13	0	8	7	0	0	11	6	0	0	0	0	0
ASV1040	Bacteria	Proteobacteria	Gammaproteobacteria	Betaproteobacteriales	Nitrosomonadaceae	MND1	31	11	6	0	0	0	9	0	17	0	0	0	0	0	0	0	0	0	0	0	0	0	0	0
ASV1041	Bacteria	Bacteroidetes	Bacteroidia	Chitinophagales	Chitinophagaceae	Terrimonas	15	0	28	0	0	0	7	0	0	0	0	0	18	0	0	0	6	0	0	0	0	0	0	0
ASV1043	Bacteria	Proteobacteria	Gammaproteobacteria	Xanthomonadales	Rhodanobacteraceae	Rhodanobacter	0	0	0	16	0	0	0	24	0	0	0	0	0	0	0	0	0	0	0	34	0	0	0	0
ASV1045	Bacteria	Proteobacteria	Alphaproteobacteria	Rhizobiales	Rhizobiales Incertae Sedis	Nordella	0	0	0	6	0	0	0	0	0	0	0	12	0	0	0	35	0	0	0	0	0	3	0	18
ASV1051	Bacteria	Actinobacteria	Acidimicrobiia	Microtrichales	Unidentified	Unidentified	0	0	4	0	5	0	3	0	1	8	0	0	0	5	24	0	7	11	2	0	0	0	4	0
ASV1055	Bacteria	Acidobacteria	Blastocatellia (Subgroup 4)	Blastocatellales	Blastocatellaceae	JGI 0001001-H03	0	8	0	0	0	0	3	0	0	0	0	0	9	13	7	0	0	0	15	0	2	8	9	0
ASV1057	Bacteria	Planctomycetes	Phycisphaerae	CCM11a	Unidentified	Unidentified	23	0	0	0	0	8	22	0	6	0	0	0	3	0	0	0	12	0	0	0	0	0	0	0
ASV1064	Bacteria	Planctomycetes	Planctomycetacia	Pirellulales	Pirellulaceae	Pirellula	4	0	5	0	0	0	0	0	12	12	0	0	9	0	0	0	0	6	5	0	21	0	0	0
ASV1070	Bacteria	Proteobacteria	Gammaproteobacteria	Diplorickettsiales	Diplorickettsiaceae	Unidentified	0	16	0	0	0	0	24	2	0	0	0	0	0	6	0	4	0	2	13	0	2	5	0	0
ASV1082	Bacteria	Acidobacteria	Blastocatellia (Subgroup 4)	Pyrinomonadales	Pyrinomonadaceae	RB41	5	0	11	0	0	0	5	0	6	10	4	0	7	0	0	0	1	3	0	0	16	6	0	0
ASV1042	Bacteria	Proteobacteria	Alphaproteobacteria	Unidentified	Unidentified	Unidentified	0	0	0	30	0	0	0	43	0	0	0	0	0	0	0	0	0	0	0	0	0	0	0	0
ASV1044	Bacteria	Planctomycetes	Pla3 lineage	Unidentified	Unidentified	Unidentified	0	0	0	0	45	0	0	0	0	0	0	5	0	5	0	5	0	0	0	0	0	0	0	13
ASV1050	Bacteria	Chloroflexi	Anaerolineae	Caldilineales	Caldilineaceae	Unidentified	3	0	0	0	0	0	0	0	7	0	0	0	0	0	31	0	20	0	0	0	0	0	12	0
ASV1052	Bacteria	Latescibacteria	Unidentified	Unidentified	Unidentified	Unidentified	40	19	0	0	0	0	0	0	0	0	0	0	0	0	0	0	0	6	0	0	0	8	0	0
ASV1054	Bacteria	Planctomycetes	Planctomycetacia	Pirellulales	Pirellulaceae	Pirellula	0	0	0	0	36	22	0	0	0	0	0	5	0	10	0	0	0	0	0	0	0	0	0	0
ASV1058	Bacteria	Actinobacteria	Acidimicrobiia	Unidentified	Unidentified	Unidentified	0	35	0	0	0	0	0	0	0	0	0	2	12	0	0	0	18	6	0	0	0	0	0	0
ASV1061	Bacteria	Acidobacteria	Blastocatellia (Subgroup 4)	Unidentified	Unidentified	Unidentified	0	9	0	0	19	27	5	0	8	2	0	0	0	0	0	0	3	0	0	0	0	0	0	0
ASV1062	Bacteria	Bacteroidetes	Bacteroidia	Chitinophagales	Unidentified	Unidentified	0	0	0	27	2	0	0	0	0	0	2	0	0	2	4	10	2	0	0	0	0	0	4	20
ASV1065	Bacteria	Proteobacteria	Deltaproteobacteria	RCP2-54	Unidentified	Unidentified	0	0	27	0	0	0	0	0	7	4	0	0	14	0	0	0	0	13	8	0	0	0	0	0
ASV1066	Bacteria	Verrucomicrobia	Verrucomicrobiae	Pedosphaerales	Pedosphaeraceae	Unidentified	0	0	2	0	0	3	0	0	15	9	2	0	7	14	0	0	10	2	1	0	5	3	0	0
ASV1069	Bacteria	Chloroflexi	JG30-KF-CM66	Unidentified	Unidentified	Unidentified	0	0	0	0	0	0	0	0	5	0	0	0	0	0	20	0	15	13	16	0	0	0	4	0
ASV1072	Bacteria	Acidobacteria	Blastocatellia (Subgroup 4)	Unidentified	Unidentified	Unidentified	0	0	10	0	0	0	0	0	0	7	7	0	0	0	30	0	11	0	0	0	0	0	6	2
ASV1074	Bacteria	Actinobacteria	Thermoleophilia	Gaiellales	Unidentified	Unidentified	4	0	0	0	0	0	0	0	0	0	0	0	0	5	0	0	0	9	0	0	5	15	35	0
ASV1078	Bacteria	Planctomycetes	Planctomycetacia	Gemmatales	Gemmataceae	Unidentified	0	20	0	0	16	0	0	0	2	0	0	0	3	0	5	0	25	2	0	0	0	0	0	0
ASV1081	Bacteria	Actinobacteria	Thermoleophilia	Solirubrobacterales	Unidentified	Unidentified	0	0	0	0	0	0	6	0	4	2	0	0	12	15	2	0	0	5	25	0	0	0	2	0
ASV1046	Bacteria	Proteobacteria	Gammaproteobacteria	Betaproteobacteriales	Unidentified	Unidentified	0	0	0	0	0	0	0	0	0	0	0	0	0	0	0	0	0	0	0	0	72	0	0	0
ASV1047	Bacteria	Acidobacteria	Acidobacteriia	Acidobacteriales	Unidentified	Unidentified	0	0	0	0	0	0	0	72	0	0	0	0	0	0	0	0	0	0	0	0	0	0	0	0
ASV1049	Bacteria	Acidobacteria	Acidobacteriia	Solibacterales	Solibacteraceae (Subgroup 3)	Candidatus Solibacter	0	0	0	0	0	0	0	53	0	0	0	0	0	0	0	0	0	0	0	19	0	0	0	0
ASV1053	Bacteria	Proteobacteria	Gammaproteobacteria	Salinisphaerales	Solimonadaceae	Polycyclovorans	0	0	0	0	0	0	0	55	0	0	0	0	0	0	0	0	0	0	0	17	0	0	0	0
ASV1056	Bacteria	Bacteroidetes	Ignavibacteria	Unidentified	Unidentified	Unidentified	0	0	0	0	0	0	0	0	0	0	0	0	0	28	0	0	0	0	4	0	0	0	28	12
ASV1059	Bacteria	Chloroflexi	KD4-96	Unidentified	Unidentified	Unidentified	0	24	0	0	0	0	0	0	38	0	0	0	0	7	0	0	0	0	3	0	0	0	0	0
ASV1060	Bacteria	Nitrospirae	Nitrospira	Nitrospirales	Nitrospiraceae	Nitrospira	0	0	0	0	0	0	0	22	0	0	0	0	0	0	0	0	0	0	7	43	0	0	0	0
ASV1063	Bacteria	Planctomycetes	Planctomycetacia	Pirellulales	Pirellulaceae	Pir4 lineage	0	0	0	0	0	0	3	0	0	0	3	18	0	0	0	4	0	0	14	0	0	0	4	26
ASV1071	Bacteria	Proteobacteria	Deltaproteobacteria	Oligoflexales	Oligoflexaceae	Unidentified	9	25	0	0	0	18	20	0	0	0	0	0	0	0	0	0	0	0	0	0	0	0	0	0
ASV1077	Bacteria	Verrucomicrobia	Verrucomicrobiae	Pedosphaerales	Pedosphaeraceae	Unidentified	0	0	24	0	6	0	0	0	0	0	9	0	0	8	0	0	0	0	0	0	25	0	0	0
ASV1087	Bacteria	Patescibacteria	Gracilibacteria	Candidatus Peregrinibacteria GW2011_GWA2_47_7	Unidentified	Unidentified	0	0	0	0	0	6	5	0	0	7	6	10	4	7	18	9	0	0	0	0	0	0	0	0
ASV1067	Bacteria	Acidobacteria	Blastocatellia (Subgroup 4)	Unidentified	Unidentified	Unidentified	0	0	31	0	0	0	0	0	0	0	23	0	0	0	0	0	0	0	0	0	0	17	0	0
ASV1068	Bacteria	Chloroflexi	KD4-96	Unidentified	Unidentified	Unidentified	0	0	0	0	0	0	0	0	55	0	0	0	0	0	0	0	0	16	0	0	0	0	0	0
ASV1075	Bacteria	Zixibacteria	Unidentified	Unidentified	Unidentified	Unidentified	26	0	0	0	0	34	11	0	0	0	0	0	0	0	0	0	0	0	0	0	0	0	0	0
ASV1076	Bacteria	Patescibacteria	ABY1	Unidentified	Unidentified	Unidentified	4	4	0	0	31	0	0	0	0	0	0	0	12	0	0	0	0	0	0	0	20	0	0	0
ASV1083	Bacteria	Planctomycetes	Planctomycetacia	Gemmatales	Gemmataceae	Unidentified	0	0	29	0	0	0	0	0	22	0	0	0	0	0	0	5	0	0	0	0	15	0	0	0
ASV1084	Bacteria	Planctomycetes	Planctomycetacia	Gemmatales	Gemmataceae	Unidentified	0	0	0	0	0	0	0	25	0	0	0	0	0	0	0	0	0	0	0	46	0	0	0	0
ASV1085	Bacteria	Planctomycetes	Planctomycetacia	Pirellulales	Pirellulaceae	Pirellula	0	0	0	0	0	0	0	0	26	0	0	0	0	0	0	0	21	6	18	0	0	0	0	0
ASV1086	Bacteria	Chloroflexi	Chloroflexia	Chloroflexales	Roseiflexaceae	Unidentified	0	0	0	11	0	0	0	0	0	0	0	19	0	0	0	41	0	0	0	0	0	0	0	0
ASV1088	Bacteria	Planctomycetes	Planctomycetacia	Pirellulales	Pirellulaceae	Pirellula	8	0	2	18	0	0	5	14	0	0	0	0	0	0	0	0	0	0	0	7	17	0	0	0
ASV1089	Bacteria	Latescibacteria	Unidentified	Unidentified	Unidentified	Unidentified	3	0	3	0	0	0	20	0	0	0	19	0	0	0	0	0	0	0	0	0	16	10	0	0
ASV1095	Bacteria	Planctomycetes	Phycisphaerae	Tepidisphaerales	WD2101 soil group	Unidentified	0	2	0	0	43	2	0	0	3	0	0	0	0	0	4	0	10	0	0	0	5	2	0	0
ASV1096	Bacteria	Proteobacteria	Gammaproteobacteria	Betaproteobacteriales	Unidentified	Unidentified	0	0	15	0	0	0	0	0	0	0	7	0	13	10	0	0	0	7	5	0	14	0	0	0
ASV1103	Bacteria	Actinobacteria	Thermoleophilia	Solirubrobacterales	Solirubrobacteraceae	Solirubrobacter	0	7	0	0	0	0	0	0	6	0	17	0	0	0	10	8	16	0	7	0	0	0	0	0
ASV1106	Bacteria	Rokubacteria	NC10	Rokubacteriales	Unidentified	Unidentified	15	8	0	0	0	3	9	4	0	0	0	0	7	0	0	0	0	0	0	0	25	0	0	0
ASV1107	Bacteria	Acidobacteria	Acidobacteriia	Solibacterales	Solibacteraceae (Subgroup 3)	Bryobacter	0	0	0	0	0	0	0	0	0	0	5	5	0	7	8	0	0	0	9	0	6	0	23	8
ASV1115	Bacteria	Planctomycetes	Planctomycetacia	Gemmatales	Gemmataceae	Unidentified	0	0	11	0	0	0	0	0	15	15	10	0	0	2	1	0	0	0	0	0	8	5	4	0
ASV1119	Bacteria	Bacteroidetes	Bacteroidia	Cytophagales	Amoebophilaceae	Candidatus Amoebophilus	0	0	0	0	7	0	0	0	0	4	0	6	10	8	13	4	12	0	0	0	0	3	0	4
ASV1125	Bacteria	Bacteroidetes	Bacteroidia	Chitinophagales	Saprospiraceae	Phaeodactylibacter	0	2	5	0	0	8	0	0	5	4	8	0	4	5	6	0	11	2	5	0	3	1	0	2
ASV1079	Bacteria	Zixibacteria	candidate division Zixibacteria RBG-1	Unidentified	Unidentified	Unidentified	55	0	3	0	0	12	0	0	0	0	0	0	0	0	0	0	0	0	0	0	0	0	0	0
ASV1080	Bacteria	Verrucomicrobia	Verrucomicrobiae	Chthoniobacterales	Xiphinematobacteraceae	Candidatus Xiphinematobacter	0	0	0	0	0	0	0	0	0	0	0	0	0	0	0	30	0	0	0	0	0	0	0	40
ASV1090	Bacteria	Rokubacteria	NC10	Rokubacteriales	Unidentified	Unidentified	0	0	0	0	0	0	0	0	0	0	0	34	0	0	0	0	0	0	0	0	0	0	0	36
ASV1091	Bacteria	Chloroflexi	Ktedonobacteria	Ktedonobacterales	Ktedonobacteraceae	Unidentified	0	0	0	0	0	0	0	7	0	0	0	0	0	0	0	0	0	0	0	63	0	0	0	0
ASV1092	Bacteria	Planctomycetes	Phycisphaerae	Tepidisphaerales	WD2101 soil group	Unidentified	0	0	0	0	5	43	12	0	5	0	0	0	0	0	0	0	0	0	0	0	0	0	0	5
ASV1093	Bacteria	Verrucomicrobia	Verrucomicrobiae	Pedosphaerales	Pedosphaeraceae	Unidentified	0	9	0	0	2	39	4	0	0	3	0	0	0	0	0	0	13	0	0	0	0	0	0	0
ASV1094	Bacteria	Chloroflexi	Anaerolineae	Unidentified	Unidentified	Unidentified	0	0	10	0	0	0	0	0	0	9	0	0	16	0	6	0	0	10	0	0	0	0	19	0
ASV1099	Bacteria	Planctomycetes	Planctomycetacia	Gemmatales	Gemmataceae	Unidentified	0	0	0	0	30	0	0	0	0	5	0	0	0	0	0	0	9	0	14	0	0	0	12	0
ASV1100	Bacteria	Verrucomicrobia	Verrucomicrobiae	Chthoniobacterales	Chthoniobacteraceae	Chthoniobacter	0	0	0	0	0	0	0	0	0	0	0	0	0	44	0	0	0	0	12	0	14	0	0	0
ASV1101	Bacteria	Acidobacteria	Subgroup 6	Unidentified	Unidentified	Unidentified	0	0	7	0	0	0	0	0	0	5	13	0	0	0	0	0	0	12	0	0	26	7	0	0
ASV1105	Bacteria	Verrucomicrobia	Verrucomicrobiae	Pedosphaerales	Pedosphaeraceae	Unidentified	8	0	0	0	0	0	0	0	0	0	0	28	0	11	0	0	0	0	0	0	0	0	0	23
ASV1109	Bacteria	Proteobacteria	Gammaproteobacteria	KI89A clade	Unidentified	Unidentified	0	0	0	0	0	0	0	0	0	8	14	15	0	0	2	0	0	0	0	0	0	0	4	27
ASV1110	Bacteria	Acidobacteria	Blastocatellia (Subgroup 4)	Blastocatellales	Blastocatellaceae	JGI 0001001-H03	0	4	0	0	0	0	2	0	0	13	9	0	17	3	14	0	8	0	0	0	0	0	0	0
ASV1112	Bacteria	Proteobacteria	Alphaproteobacteria	Rhodospirillales	Rhodopirillaceae	Defluviicoccus	0	0	0	0	0	0	0	0	0	0	0	34	0	2	0	15	0	0	0	0	0	0	0	19
ASV1117	Bacteria	Bacteroidetes	Bacteroidia	Chitinophagales	Unidentified	Unidentified	0	0	2	3	0	0	0	0	0	0	8	10	0	5	5	20	0	0	0	0	5	8	0	4
ASV1121	Bacteria	Chloroflexi	JG30-KF-CM66	Unidentified	Unidentified	Unidentified	20	10	0	0	0	11	0	0	0	3	0	0	3	0	0	0	0	5	0	0	13	5	0	0
ASV1123	Bacteria	Proteobacteria	Alphaproteobacteria	Rhizobiales	Devosiaceae	Unidentified	0	0	0	0	0	0	0	0	0	0	4	3	3	10	17	0	2	0	6	0	5	0	20	0
ASV1124	Bacteria	Cyanobacteria	Melainabacteria	Obscuribacterales	Unidentified	Unidentified	0	0	0	0	6	19	0	19	2	0	0	0	0	0	12	0	2	4	0	0	0	6	0	0
ASV1130	Bacteria	Planctomycetes	Planctomycetacia	Gemmatales	Gemmataceae	Unidentified	0	0	9	0	0	0	0	0	6	16	0	0	0	0	0	0	15	3	9	0	9	3	0	0
ASV1132	Bacteria	Latescibacteria	Unidentified	Unidentified	Unidentified	Unidentified	9	0	3	0	32	11	9	0	1	0	0	0	5	0	0	0	0	0	0	0	0	0	0	0
ASV1097	Bacteria	Chloroflexi	Ktedonobacteria	Ktedonobacterales	Ktedonobacteraceae	Unidentified	0	0	0	0	0	0	0	43	0	0	0	0	0	0	0	0	0	0	0	26	0	0	0	0
ASV1098	Bacteria	Latescibacteria	Unidentified	Unidentified	Unidentified	Unidentified	40	0	0	0	0	0	0	0	0	0	12	0	0	0	0	0	0	0	0	0	17	0	0	0
ASV1102	Bacteria	Proteobacteria	Gammaproteobacteria	Burkholderiales	Burkholderiaceae	Unidentified	0	0	0	0	0	28	0	0	0	0	0	0	0	4	0	0	0	0	3	0	0	0	0	34
ASV1108	Bacteria	Proteobacteria	Gammaproteobacteria	Betaproteobacteriales	Unidentified	Unidentified	0	0	0	0	0	0	0	0	0	0	13	0	0	0	0	0	0	0	0	0	56	0	0	0
ASV1111	Bacteria	Proteobacteria	Alphaproteobacteria	Rhizobiales	Hyphomicrobiaceae	Unidentified	0	24	0	0	6	9	5	0	20	3	0	0	2	0	0	0	0	0	0	0	0	0	0	0
ASV1120	Bacteria	Actinobacteria	Thermoleophilia	Solirubrobacterales	Solirubrobacteraceae	Conexibacter	0	0	5	0	0	0	0	0	0	9	0	0	2	0	23	0	0	4	8	0	0	0	18	0
ASV1139	Bacteria	Proteobacteria	Alphaproteobacteria	Reyranellales	Reyranellaceae	Reyranella	0	0	0	0	0	0	0	0	0	9	4	0	0	12	21	0	0	2	0	0	0	0	21	0
ASV1148	Bacteria	Planctomycetes	Pla4 lineage	Unidentified	Unidentified	Unidentified	7	13	0	0	0	0	12	0	7	0	2	0	6	9	0	0	0	0	0	0	10	0	0	3
ASV1150	Bacteria	Planctomycetes	Phycisphaerae	mle1-8	Unidentified	Unidentified	0	0	5	0	16	5	2	0	0	5	5	0	2	7	0	0	10	0	5	0	0	7	0	0
ASV1104	Bacteria	Proteobacteria	Alphaproteobacteria	Rhizobiales	Unidentified	Unidentified	0	0	0	0	0	0	0	0	0	0	0	37	0	0	0	0	0	0	0	0	0	0	0	31
ASV1113	Bacteria	Proteobacteria	Gammaproteobacteria	Coxiellales	Coxiellaceae	Coxiella	0	0	0	30	0	0	0	0	0	0	0	0	0	0	0	0	0	0	0	38	0	0	0	0
ASV1114	Bacteria	Proteobacteria	Gammaproteobacteria	Ectothiorhodospirales	Ectothiorhodospiraceae	Unidentified	0	0	0	0	0	68	0	0	0	0	0	0	0	0	0	0	0	0	0	0	0	0	0	0
ASV1116	Bacteria	Proteobacteria	Alphaproteobacteria	Rhizobiales	Hyphomicrobiaceae	Hyphomicrobium	0	27	0	0	0	0	0	0	0	7	0	0	0	0	22	0	12	0	0	0	0	0	0	0
ASV1118	Bacteria	Omnitrophicaeota	Unidentified	Unidentified	Unidentified	Unidentified	0	5	2	0	35	0	0	0	5	0	0	0	0	0	0	0	11	3	7	0	0	0	0	0
ASV1122	Bacteria	Planctomycetes	Planctomycetacia	Pirellulales	Pirellulaceae	Pirellula	0	0	0	0	0	0	2	0	0	0	0	4	0	0	27	0	0	0	0	0	0	0	23	12
ASV1126	Bacteria	Zixibacteria	Unidentified	Unidentified	Unidentified	Unidentified	6	1	5	0	0	5	20	0	0	0	0	0	6	0	0	0	0	0	2	0	20	3	0	0
ASV1127	Bacteria	Proteobacteria	Alphaproteobacteria	Sphingomonadales	Sphingomonadaceae	Ellin6055	0	0	0	0	0	0	0	0	0	28	0	14	0	0	0	0	12	0	0	0	0	0	14	0
ASV1131	Bacteria	Proteobacteria	Gammaproteobacteria	Coxiellales	Coxiellaceae	Coxiella	0	0	3	0	0	0	0	0	24	0	0	0	0	0	3	0	0	23	5	0	0	10	0	0
ASV1134	Bacteria	Gemmatimonadetes	Gemmatimonadetes	Gemmatimonadales	Gemmatimonadaceae	Unidentified	19	0	21	0	0	0	0	0	0	0	0	3	9	0	0	0	0	0	0	0	0	16	0	0
ASV1138	Bacteria	Chloroflexi	Dehalococcoidia	S085	Unidentified	Unidentified	14	0	0	0	0	0	0	0	0	0	5	0	0	0	0	0	0	0	5	0	29	6	0	9
ASV1152	Bacteria	Gemmatimonadetes	Gemmatimonadetes	Gemmatimonadales	Gemmatimonadaceae	Gemmatimonas	0	0	5	0	0	0	0	0	0	0	7	0	0	6	0	0	0	3	23	0	4	20	0	0
ASV1164	Bacteria	Proteobacteria	Gammaproteobacteria	Betaproteobacteriales	Nitrosomonadaceae	MND1	0	0	0	0	0	0	0	0	2	7	6	0	13	2	16	0	5	0	7	3	0	3	4	0
ASV1182	Bacteria	Planctomycetes	Phycisphaerae	S-70	Unidentified	Unidentified	0	5	7	0	0	0	2	0	0	12	9	0	3	8	5	0	7	0	0	0	4	4	2	0
ASV1128	Bacteria	Proteobacteria	Gammaproteobacteria	Acidiferrobacterales	Acidiferrobacteraceae	Sulfurifustis	48	0	0	0	0	0	19	0	0	0	0	0	0	0	0	0	0	0	0	0	0	0	0	0
ASV1129	Bacteria	Proteobacteria	Deltaproteobacteria	Myxococcales	Archangiaceae	Anaeromyxobacter	0	0	0	0	0	0	0	45	0	0	0	0	0	0	0	0	0	0	0	22	0	0	0	0
ASV1133	Bacteria	Proteobacteria	Gammaproteobacteria	Xanthomonadales	Xanthomonadaceae	Lysobacter	0	0	8	0	0	0	0	0	56	0	0	0	3	0	0	0	0	0	0	0	0	0	0	0
ASV1135	Bacteria	Actinobacteria	Acidimicrobiia	Unidentified	Unidentified	Unidentified	0	0	0	0	0	16	0	0	44	0	0	0	0	0	0	0	0	7	0	0	0	0	0	0
ASV1136	Bacteria	Acidobacteria	Subgroup 6	Unidentified	Unidentified	Unidentified	0	0	28	0	0	0	0	0	0	0	0	0	0	0	0	20	0	0	0	0	0	19	0	0
ASV1141	Bacteria	Proteobacteria	Gammaproteobacteria	Acidiferrobacterales	Acidiferrobacteraceae	Sulfurifustis	0	0	0	25	0	0	0	14	0	0	0	0	0	0	0	0	0	0	0	28	0	0	0	0
ASV1143	Bacteria	Acidobacteria	Subgroup 6	Unidentified	Unidentified	Unidentified	2	0	5	0	0	0	0	0	0	0	21	0	6	0	0	0	0	0	0	0	0	33	0	0
ASV1144	Bacteria	Verrucomicrobia	Verrucomicrobiae	S-BQ2-57 soil group	Unidentified	Unidentified	0	0	2	58	0	0	0	0	0	0	0	0	0	0	0	4	0	0	0	0	0	0	0	3
ASV1145	Bacteria	Proteobacteria	Alphaproteobacteria	Sphingomonadales	Sphingomonadaceae	Sphingosinicella	0	0	5	0	0	0	0	0	0	19	0	0	2	0	30	0	7	0	0	0	0	0	4	0
ASV1149	Bacteria	Bacteroidetes	Bacteroidia	Bacteroidales	Prolixibacteraceae	Unidentified	4	0	2	0	0	0	1	0	0	0	0	28	2	11	0	0	0	0	0	0	9	3	0	7
ASV1153	Bacteria	Planctomycetes	Phycisphaerae	Tepidisphaerales	WD2101 soil group	Unidentified	0	0	44	0	0	0	0	0	0	0	8	0	0	0	0	0	0	2	0	0	8	0	3	2
ASV1154	Bacteria	Planctomycetes	Phycisphaerae	CCM11a	Unidentified	Unidentified	0	0	14	0	0	0	0	0	0	8	4	0	0	0	0	0	8	12	17	0	4	0	0	0
ASV1159	Bacteria	Acidobacteria	Subgroup 6	Unidentified	Unidentified	Unidentified	22	5	0	0	0	0	24	0	9	0	0	0	7	0	0	0	0	0	0	0	0	0	0	0
ASV1161	Bacteria	Chloroflexi	TK10	Unidentified	Unidentified	Unidentified	2	0	6	0	0	0	0	0	7	0	0	0	0	12	6	0	0	23	0	0	11	0	0	0
ASV1162	Bacteria	Acidobacteria	Acidobacteriia	Solibacterales	Solibacteraceae (Subgroup 3)	Candidatus Solibacter	0	0	0	0	0	0	0	0	0	4	12	10	0	6	14	7	0	0	10	0	0	0	4	0
ASV1169	Bacteria	Planctomycetes	Pla4 lineage	Unidentified	Unidentified	Unidentified	0	0	11	0	0	0	0	0	0	8	0	7	0	0	16	0	0	2	8	0	6	4	5	0
ASV1171	Bacteria	Planctomycetes	OM190	Unidentified	Unidentified	Unidentified	0	0	7	0	0	0	0	0	0	0	15	0	0	0	0	0	0	21	2	0	7	15	0	0
ASV1180	Bacteria	Planctomycetes	Planctomycetacia	Gemmatales	Gemmataceae	Unidentified	0	0	5	0	0	2	5	0	2	0	2	5	4	20	0	0	0	0	16	0	1	5	0	0
ASV1137	Bacteria	Chloroflexi	TK10	Unidentified	Unidentified	Unidentified	0	0	0	0	0	0	0	0	0	0	0	0	0	0	0	0	0	0	0	66	0	0	0	0
ASV1140	Bacteria	Proteobacteria	Gammaproteobacteria	Betaproteobacteriales	Unidentified	Unidentified	0	0	0	11	0	0	0	55	0	0	0	0	0	0	0	0	0	0	0	0	0	0	0	0
ASV1142	Bacteria	Bacteroidetes	Bacteroidia	Chitinophagales	Chitinophagaceae	Terrimonas	0	0	38	0	0	0	0	0	0	0	0	0	0	0	0	0	0	0	20	0	0	8	0	0
ASV1146	Bacteria	Acidobacteria	Subgroup 6	Unidentified	Unidentified	Unidentified	1	42	0	0	0	0	23	0	0	0	0	0	0	0	0	0	0	0	0	0	0	0	0	0
ASV1147	Bacteria	Planctomycetes	Planctomycetacia	Gemmatales	Gemmataceae	Unidentified	0	0	0	0	52	10	4	0	0	0	0	0	0	0	0	0	0	0	0	0	0	0	0	0
ASV1151	Bacteria	Planctomycetes	Planctomycetacia	Gemmatales	Gemmataceae	Unidentified	0	0	0	20	0	0	23	0	0	0	0	14	0	8	0	0	0	1	0	0	0	0	0	0
ASV1158	Bacteria	Zixibacteria	candidate division Zixibacteria RBG-1	Unidentified	Unidentified	Unidentified	0	12	0	0	0	0	0	0	2	6	0	0	2	0	14	0	14	5	0	0	0	0	11	0
ASV1167	Bacteria	Proteobacteria	Deltaproteobacteria	Desulfobacterales	Desulfobulbaceae	Desulfobulbus	0	0	0	0	0	0	0	0	0	0	0	0	0	12	0	6	0	0	0	0	19	0	0	29
ASV1177	Bacteria	Acidobacteria	Subgroup 17	Unidentified	Unidentified	Unidentified	0	0	8	0	0	0	25	0	0	3	10	3	0	0	0	0	0	0	0	0	8	9	0	0
ASV1181	Bacteria	Planctomycetes	Planctomycetacia	Pirellulales	Pirellulaceae	Rhodopirellula	0	7	0	0	0	0	0	0	0	6	16	5	0	11	7	1	2	0	0	0	0	3	2	6
ASV1190	Bacteria	Chloroflexi	Anaerolineae	Anaerolineales	Anaerolineaceae	Unidentified	10	1	4	0	0	6	9	0	19	0	0	0	17	0	0	0	0	0	0	0	0	0	0	0
ASV1155	Bacteria	Proteobacteria	Deltaproteobacteria	NB1-j	Unidentified	Unidentified	0	0	0	0	0	0	0	0	0	0	0	12	0	0	0	29	0	0	0	0	0	0	0	24
ASV1156	Bacteria	Planctomycetes	Planctomycetacia	Pirellulales	Pirellulaceae	Unidentified	0	0	0	8	0	0	0	20	0	0	0	0	0	0	0	0	0	0	0	37	0	0	0	0
ASV1157	Bacteria	Patescibacteria	Saccharimonadia	Saccharimonadales	Unidentified	Unidentified	0	0	0	0	0	53	0	0	12	0	0	0	0	0	0	0	0	0	0	0	0	0	0	0
ASV1160	Bacteria	Actinobacteria	Actinobacteria	Frankiales	Acidothermaceae	Acidothermus	0	0	0	56	0	0	0	9	0	0	0	0	0	0	0	0	0	0	0	0	0	0	0	0
ASV1163	Bacteria	Unidentified	Unidentified	Unidentified	Unidentified	Unidentified	27	0	0	0	0	11	27	0	0	0	0	0	0	0	0	0	0	0	0	0	0	0	0	0
ASV1165	Bacteria	Nitrospirae	Nitrospira	Nitrospirales	Nitrospiraceae	Leptospirillum	22	5	0	0	0	16	22	0	0	0	0	0	0	0	0	0	0	0	0	0	0	0	0	0
ASV1166	Bacteria	Proteobacteria	Gammaproteobacteria	Burkholderiales	Burkholderiaceae	Unidentified	0	0	0	0	0	0	0	0	0	6	0	0	0	0	27	0	0	0	0	0	0	0	32	0
ASV1168	Bacteria	Bacteroidetes	Ignavibacteria	SJA-28	Unidentified	Unidentified	0	0	0	0	0	48	17	0	0	0	0	0	0	0	0	0	0	0	0	0	0	0	0	0
ASV1170	Bacteria	Verrucomicrobia	Verrucomicrobiae	Pedosphaerales	Pedosphaeraceae	Unidentified	0	0	0	0	0	0	0	42	0	0	0	0	0	0	0	0	0	0	0	23	0	0	0	0
ASV1172	Bacteria	Acidobacteria	Subgroup 6	Unidentified	Unidentified	Unidentified	12	17	0	0	0	3	33	0	0	0	0	0	0	0	0	0	0	0	0	0	0	0	0	0
ASV1173	Bacteria	Proteobacteria	Gammaproteobacteria	WD260	Unidentified	Unidentified	0	0	0	18	0	0	0	0	0	0	0	0	0	0	0	0	0	0	0	47	0	0	0	0
ASV1175	Bacteria	Unidentified	Unidentified	Unidentified	Unidentified	Unidentified	0	0	0	0	0	0	0	19	0	0	0	0	0	0	0	0	0	0	0	46	0	0	0	0
ASV1176	Bacteria	Proteobacteria	Gammaproteobacteria	Nitrosococcales	Nitrosococcaceae	wb1-P19	0	0	0	0	27	18	0	0	0	0	20	0	0	0	0	0	0	0	0	0	0	0	0	0
ASV1183	Bacteria	Verrucomicrobia	Verrucomicrobiae	Chthoniobacterales	Chthoniobacteraceae	Chthoniobacter	0	0	0	0	0	0	0	0	0	0	10	4	4	39	0	0	0	0	0	0	8	0	0	0
ASV1200	Bacteria	Bacteroidetes	Bacteroidia	Chitinophagales	Chitinophagaceae	Ferruginibacter	0	0	0	0	0	0	7	0	0	0	13	0	4	0	12	0	0	0	6	0	0	5	18	0
ASV1201	Bacteria	Planctomycetes	Planctomycetacia	Gemmatales	Gemmataceae	Unidentified	0	6	4	0	0	0	3	0	7	2	0	0	14	0	10	0	0	4	8	0	0	1	6	0
ASV1216	Bacteria	Gemmatimonadetes	Gemmatimonadetes	Gemmatimonadales	Gemmatimonadaceae	Unidentified	0	0	0	0	8	0	0	0	3	0	0	0	0	0	7	0	15	3	4	0	0	9	16	0
ASV1174	Bacteria	Proteobacteria	Gammaproteobacteria	Betaproteobacteriales	Nitrosomonadaceae	MND1	0	0	0	0	0	0	0	0	64	0	0	0	0	0	0	0	0	0	0	0	0	0	0	0
ASV1178	Bacteria	Proteobacteria	Alphaproteobacteria	Rhizobiales	Unidentified	Unidentified	0	0	0	0	0	0	0	0	0	0	0	46	0	0	0	0	0	0	0	0	0	0	0	18
ASV1179	Bacteria	Planctomycetes	Planctomycetacia	Gemmatales	Gemmataceae	Unidentified	0	0	0	39	0	0	0	14	0	0	0	0	0	0	0	0	0	0	0	6	0	0	0	5
ASV1185	Bacteria	Proteobacteria	Gammaproteobacteria	Betaproteobacteriales	Unidentified	Unidentified	0	0	0	33	0	0	0	0	0	0	0	0	0	0	0	31	0	0	0	0	0	0	0	0
ASV1186	Bacteria	Proteobacteria	Gammaproteobacteria	Betaproteobacteriales	Nitrosomonadaceae	GOUTA6	58	0	0	0	0	0	6	0	0	0	0	0	0	0	0	0	0	0	0	0	0	0	0	0
ASV1187	Bacteria	Chloroflexi	Anaerolineae	Anaerolineales	Anaerolineaceae	Unidentified	0	0	0	0	0	0	0	16	0	0	0	0	0	0	0	0	0	0	0	48	0	0	0	0
ASV1189	Bacteria	Proteobacteria	Alphaproteobacteria	Sphingomonadales	Sphingomonadaceae	Sphingorhabdus	0	0	0	0	0	0	0	0	0	5	0	7	0	0	0	0	0	0	0	0	0	0	49	3
ASV1193	Bacteria	Chloroflexi	JG30-KF-CM66	Unidentified	Unidentified	Unidentified	0	0	4	0	0	0	0	0	4	2	5	0	0	0	0	0	0	23	3	0	23	0	0	0
ASV1194	Bacteria	Planctomycetes	Pla4 lineage	Unidentified	Unidentified	Unidentified	13	22	0	0	0	6	23	0	0	0	0	0	0	0	0	0	0	0	0	0	0	0	0	0
ASV1195	Bacteria	Planctomycetes	Planctomycetacia	Planctomycetales	Unidentified	Unidentified	0	5	0	0	31	11	4	0	0	0	0	0	0	0	0	0	13	0	0	0	0	0	0	0
ASV1203	Bacteria	Acidobacteria	Subgroup 22	Unidentified	Unidentified	Unidentified	1	0	0	0	0	0	0	0	0	0	0	0	4	0	0	0	11	14	19	0	14	1	0	0
ASV1204	Bacteria	Proteobacteria	Deltaproteobacteria	Myxococcales	Polyangiaceae	Sorangium	0	0	0	0	0	0	0	0	0	0	0	0	0	22	20	0	0	0	4	0	0	0	18	0
ASV1205	Bacteria	Chloroflexi	Ktedonobacteria	C0119	Unidentified	Unidentified	0	0	0	0	0	0	0	0	0	7	5	0	0	9	14	0	14	3	12	0	0	0	0	0
ASV1209	Bacteria	Verrucomicrobia	Verrucomicrobiae	Pedosphaerales	Pedosphaeraceae	Unidentified	0	0	4	0	0	0	0	32	13	0	0	0	0	0	0	0	0	0	3	4	8	0	0	0
ASV1212	Bacteria	Bacteroidetes	Bacteroidia	Sphingobacteriales	Unidentified	Unidentified	0	10	0	8	0	0	0	0	0	7	0	0	16	7	0	7	0	0	0	0	6	0	0	3
ASV1217	Bacteria	Unidentified	Unidentified	Unidentified	Unidentified	Unidentified	3	0	0	0	0	0	1	0	0	7	6	0	4	9	5	0	4	3	10	0	9	3	0	0
ASV1224	Bacteria	Firmicutes	Bacilli	Bacillales	Planococcaceae	Unidentified	5	0	6	0	0	0	0	0	7	2	0	0	23	0	7	0	0	0	4	0	0	0	10	0
ASV1239	Bacteria	Planctomycetes	Planctomycetacia	Planctomycetales	Unidentified	Unidentified	6	0	3	0	0	0	0	0	11	0	0	2	13	3	12	3	8	0	0	0	0	3	0	0
ASV1245	Bacteria	Rokubacteria	NC10	Rokubacteriales	Unidentified	Unidentified	4	7	2	0	0	4	0	2	3	4	15	0	0	0	4	0	0	0	0	0	7	11	1	0
ASV1184	Bacteria	Proteobacteria	Alphaproteobacteria	Rhodospirillales	Unidentified	Unidentified	0	0	0	0	0	0	0	0	0	0	0	0	0	0	0	0	0	0	0	0	63	0	0	0
ASV1188	Bacteria	Acidobacteria	Holophagae	Subgroup 7	Unidentified	Unidentified	0	0	0	0	0	0	0	50	0	0	0	0	0	0	0	0	0	0	0	13	0	0	0	0
ASV1191	Bacteria	Planctomycetes	OM190	Unidentified	Unidentified	Unidentified	0	0	0	0	0	0	0	63	0	0	0	0	0	0	0	0	0	0	0	0	0	0	0	0
ASV1192	Bacteria	Proteobacteria	Gammaproteobacteria	Burkholderiales	Burkholderiaceae	Piscinibacter	0	0	16	0	0	0	0	0	0	0	0	20	0	0	0	16	0	0	0	0	0	0	0	11
ASV1196	Bacteria	Proteobacteria	Alphaproteobacteria	Caulobacterales	Hyphomonadaceae	Hirschia	0	0	0	0	10	30	0	0	0	0	0	5	0	0	0	8	3	0	0	0	0	0	0	7
ASV1197	Bacteria	Planctomycetes	Phycisphaerae	Tepidisphaerales	WD2101 soil group	Unidentified	0	0	0	32	0	0	0	15	0	0	0	0	0	0	0	0	0	0	0	16	0	0	0	0
ASV1199	Bacteria	Acidobacteria	Holophagae	Subgroup 7	Unidentified	Unidentified	0	0	0	54	0	0	0	0	0	0	0	0	0	0	0	9	0	0	0	0	0	0	0	0
ASV1207	Bacteria	Acidobacteria	Thermoanaerobaculia	Thermoanaerobaculales	Thermoanaerobaculaceae	Subgroup 10	0	0	4	0	1	0	0	0	0	3	0	5	3	7	30	0	4	0	0	0	0	0	0	6
ASV1210	Bacteria	Dependentiae	Babeliae	Babeliales	Unidentified	Unidentified	0	8	0	0	26	5	7	0	3	0	0	0	6	0	0	0	8	0	0	0	0	0	0	0
ASV1211	Bacteria	Actinobacteria	Actinobacteria	Frankiales	Sporichthyaceae	Unidentified	0	0	0	0	0	0	0	0	0	0	15	43	0	0	0	3	0	0	0	0	0	0	0	2
ASV1220	Bacteria	Proteobacteria	Deltaproteobacteria	Myxococcales	Haliangiaceae	Haliangium	10	0	11	0	0	0	9	0	0	4	8	0	4	7	0	0	0	0	0	0	3	7	0	0
ASV1229	Bacteria	Chloroflexi	Chloroflexia	Thermomicrobiales	Unidentified	Unidentified	1	0	0	0	0	0	0	0	0	5	10	0	3	9	19	0	5	2	9	0	0	0	0	0
ASV1234	Bacteria	Planctomycetes	Phycisphaerae	Phycisphaerales	Phycisphaeraceae	SM1A02	0	0	2	0	0	0	0	0	3	6	4	3	4	4	15	0	0	1	0	0	0	0	21	0
ASV1238	Bacteria	Chloroflexi	TK10	Unidentified	Unidentified	Unidentified	18	0	6	0	0	0	2	0	0	0	7	0	0	11	0	0	0	3	10	0	0	6	0	0
ASV1260	Bacteria	Planctomycetes	Phycisphaerae	Phycisphaerales	Phycisphaeraceae	SM1A02	0	7	4	0	0	0	0	0	8	0	5	0	5	6	10	0	3	3	7	0	0	2	2	1
ASV1198	Bacteria	Proteobacteria	Deltaproteobacteria	NB1-j	Unidentified	Unidentified	33	12	0	0	0	0	17	0	0	0	0	0	0	0	0	0	0	0	0	0	0	0	0	0
ASV1202	Bacteria	Proteobacteria	Alphaproteobacteria	Rhizobiales	Unidentified	Unidentified	0	0	0	0	0	0	0	0	0	0	0	0	0	0	62	0	0	0	0	0	0	0	0	0
ASV1206	Bacteria	Acidobacteria	Subgroup 6	Unidentified	Unidentified	Unidentified	0	0	0	0	0	0	0	0	0	0	0	32	0	0	0	0	0	0	0	0	0	0	0	30
ASV1208	Bacteria	Chloroflexi	Anaerolineae	Unidentified	Unidentified	Unidentified	17	0	0	0	37	0	0	0	0	0	0	0	0	0	0	0	0	0	8	0	0	0	0	0
ASV1213	Bacteria	Verrucomicrobia	Verrucomicrobiae	Pedosphaerales	Pedosphaeraceae	Unidentified	21	0	0	0	0	3	0	0	0	0	10	0	0	0	0	0	0	0	0	0	22	5	1	0
ASV1219	Bacteria	Proteobacteria	Gammaproteobacteria	Betaproteobacteriales	Nitrosomonadaceae	966-1	0	0	0	0	0	0	0	0	0	0	0	26	0	0	0	19	0	0	0	0	0	0	0	17
ASV1221	Bacteria	Acidobacteria	Holophagae	Subgroup 7	Unidentified	Unidentified	0	0	0	0	0	0	0	0	0	0	0	0	0	8	0	0	0	9	0	0	30	15	0	0
ASV1222	Bacteria	Planctomycetes	Phycisphaerae	Phycisphaerales	Phycisphaeraceae	AKYG587	16	0	0	0	0	46	0	0	0	0	0	0	0	0	0	0	0	0	0	0	0	0	0	0
ASV1226	Bacteria	Entotheonellaeota	Entotheonellia	Entotheonellales	Entotheonellaceae	Unidentified	0	0	0	19	0	0	0	32	0	0	0	0	0	0	0	0	0	0	0	11	0	0	0	0
ASV1228	Bacteria	Latescibacteria	Unidentified	Unidentified	Unidentified	Unidentified	0	0	0	0	0	0	0	0	0	12	3	0	0	3	1	0	28	0	15	0	0	0	0	0
ASV1232	Bacteria	Planctomycetes	Planctomycetacia	Gemmatales	Gemmataceae	Gemmata	0	8	0	0	16	4	0	0	1	4	0	0	12	0	4	0	4	0	9	0	0	0	0	0
ASV1262	Bacteria	Latescibacteria	Unidentified	Unidentified	Unidentified	Unidentified	6	0	8	0	0	0	0	0	0	0	5	0	0	9	0	0	0	8	3	0	9	14	0	0
ASV1214	Bacteria	Armatimonadetes	Chthonomonadetes	Chthonomonadales	Unidentified	Unidentified	0	0	0	0	0	0	0	0	0	0	0	0	0	0	0	0	0	0	0	0	0	0	61	0
ASV1215	Bacteria	Proteobacteria	Alphaproteobacteria	Rhodospirillales	Rhodopirillaceae	Defluviicoccus	0	0	0	0	0	0	0	0	0	0	0	61	0	0	0	0	0	0	0	0	0	0	0	0
ASV1218	Bacteria	Patescibacteria	Microgenomatia	Candidatus Woykebacteria	Unidentified	Unidentified	0	0	0	0	0	0	0	61	0	0	0	0	0	0	0	0	0	0	0	0	0	0	0	0
ASV1223	Bacteria	Verrucomicrobia	Verrucomicrobiae	Pedosphaerales	Pedosphaeraceae	Unidentified	0	0	0	0	0	9	0	0	0	16	0	0	9	0	0	0	27	0	0	0	0	0	0	0
ASV1225	Bacteria	Proteobacteria	Deltaproteobacteria	Oligoflexales	Unidentified	Unidentified	0	0	0	0	0	0	0	16	0	0	0	0	0	0	0	0	0	0	0	45	0	0	0	0
ASV1227	Bacteria	Verrucomicrobia	Verrucomicrobiae	Chthoniobacterales	Chthoniobacteraceae	Candidatus Udaeobacter	0	0	0	61	0	0	0	0	0	0	0	0	0	0	0	0	0	0	0	0	0	0	0	0
ASV1230	Bacteria	Actinobacteria	Thermoleophilia	Solirubrobacterales	Solirubrobacteraceae	Solirubrobacter	0	0	0	0	0	0	0	0	0	0	0	0	0	0	0	0	0	9	0	0	0	0	52	0
ASV1231	Bacteria	Planctomycetes	Planctomycetacia	Isosphaerales	Isosphaeraceae	Singulisphaera	0	0	0	2	0	0	0	0	0	0	0	0	0	0	0	0	0	0	2	0	0	0	0	57
ASV1233	Bacteria	Acidobacteria	Acidobacteriia	Subgroup 2	Unidentified	Unidentified	0	0	0	0	0	0	0	36	0	0	0	0	0	0	0	0	0	0	0	25	0	0	0	0
ASV1237	Bacteria	Proteobacteria	Gammaproteobacteria	Acidiferrobacterales	Acidiferrobacteraceae	Unidentified	0	0	27	0	0	0	6	0	0	22	0	0	0	0	0	0	0	0	0	0	0	6	0	0
ASV1240	Bacteria	Bacteroidetes	Ignavibacteria	Unidentified	Unidentified	Unidentified	0	0	0	0	0	0	0	0	0	8	0	0	0	0	0	0	0	13	0	0	0	30	10	0
ASV1241	Bacteria	Verrucomicrobia	Verrucomicrobiae	S-BQ2-57 soil group	Unidentified	Unidentified	0	11	13	0	0	3	0	0	16	0	0	0	2	0	0	0	2	14	0	0	0	0	0	0
ASV1248	Bacteria	Proteobacteria	Alphaproteobacteria	Rhizobiales	Xanthobacteraceae	Unidentified	0	0	9	0	0	0	0	0	0	0	0	0	12	0	0	0	0	13	27	0	0	0	0	0
ASV1249	Bacteria	Bacteroidetes	Bacteroidia	Chitinophagales	Saprospiraceae	Unidentified	0	0	0	0	0	0	0	0	0	12	4	0	0	4	21	0	0	0	0	0	0	0	20	0
ASV1253	Bacteria	Acidobacteria	Blastocatellia (Subgroup 4)	Unidentified	Unidentified	Unidentified	1	0	0	0	6	0	0	0	0	3	6	0	7	10	14	0	4	3	4	0	3	0	0	0
ASV1254	Bacteria	Omnitrophicaeota	Unidentified	Unidentified	Unidentified	Unidentified	34	1	0	0	0	8	16	0	0	0	0	0	2	0	0	0	0	0	0	0	0	0	0	0
ASV1257	Bacteria	Proteobacteria	Alphaproteobacteria	Rhizobiales	Beijerinckiaceae	Unidentified	0	0	3	10	0	0	0	40	0	0	0	0	0	0	0	0	0	0	0	0	0	4	4	0
ASV1261	Bacteria	Actinobacteria	Acidimicrobiia	Microtrichales	Ilumatobacteraceae	Unidentified	0	4	4	0	2	0	0	0	0	4	0	0	0	0	7	4	0	8	7	0	0	5	16	0
ASV1265	Bacteria	Bacteroidetes	Bacteroidia	Chitinophagales	Chitinophagaceae	Unidentified	8	0	8	0	0	0	13	0	0	0	0	0	0	0	0	0	0	0	0	0	32	0	0	0
ASV1267	Bacteria	Acidobacteria	Subgroup 22	Unidentified	Unidentified	Unidentified	6	11	6	0	0	4	0	0	0	0	0	4	15	0	0	9	0	6	0	0	0	0	0	0
ASV1283	Bacteria	Chlamydiae	Chlamydiae	Chlamydiales	Parachlamydiaceae	Neochlamydia	2	4	7	0	0	0	12	0	0	8	7	0	6	3	3	0	0	5	0	0	0	4	0	0
ASV1285	Bacteria	Proteobacteria	Alphaproteobacteria	Caulobacterales	Hyphomonadaceae	Unidentified	0	4	0	0	3	9	0	0	0	11	0	0	5	0	13	0	5	7	4	0	0	0	0	0
ASV1286	Bacteria	Proteobacteria	Alphaproteobacteria	Caulobacterales	Hyphomonadaceae	Unidentified	0	0	0	0	0	0	2	0	0	5	0	18	0	4	13	0	6	3	10	0	0	0	0	0
ASV1235	Bacteria	Planctomycetes	Planctomycetacia	Gemmatales	Gemmataceae	Unidentified	0	0	0	47	0	0	0	0	0	0	0	0	0	0	5	1	0	0	0	7	0	0	0	0
ASV1236	Bacteria	Proteobacteria	Gammaproteobacteria	Betaproteobacteriales	Nitrosomonadaceae	GOUTA6	13	0	16	0	0	0	0	0	0	0	0	0	0	0	0	0	0	0	0	0	31	0	0	0
ASV1242	Bacteria	Proteobacteria	Gammaproteobacteria	Betaproteobacteriales	Nitrosomonadaceae	IS-44	17	33	0	0	0	10	0	0	0	0	0	0	0	0	0	0	0	0	0	0	0	0	0	0
ASV1243	Bacteria	Acidobacteria	Blastocatellia (Subgroup 4)	Blastocatellales	Blastocatellaceae	JGI 0001001-H03	0	0	0	0	0	0	0	41	0	0	0	0	0	0	0	0	0	0	0	19	0	0	0	0
ASV1247	Bacteria	Unidentified	Unidentified	Unidentified	Unidentified	Unidentified	0	0	0	0	10	0	0	0	0	3	7	0	0	0	17	0	0	23	0	0	0	0	0	0
ASV1250	Bacteria	Proteobacteria	Deltaproteobacteria	NB1-j	Unidentified	Unidentified	0	0	0	0	0	31	12	0	0	8	0	0	6	3	0	0	0	0	0	0	0	0	0	0
ASV1252	Bacteria	Acidobacteria	Holophagae	Subgroup 7	Unidentified	Unidentified	0	0	0	0	0	0	0	13	0	0	0	0	0	0	0	0	0	0	0	0	0	0	32	15
ASV1263	Bacteria	Chloroflexi	Anaerolineae	Unidentified	Unidentified	Unidentified	0	0	0	0	0	0	0	0	3	0	0	0	4	0	33	0	18	0	0	0	0	0	2	0
ASV1271	Bacteria	Proteobacteria	Alphaproteobacteria	Rhizobiales	Hyphomicrobiaceae	Pedomicrobium	0	0	4	0	0	0	0	0	0	0	11	6	0	0	0	3	0	0	0	0	9	12	0	15
ASV1273	Bacteria	Acidobacteria	Subgroup 6	Unidentified	Unidentified	Unidentified	0	0	4	0	0	0	0	0	0	0	15	0	4	0	0	11	0	6	0	0	20	0	0	0
ASV1277	Bacteria	Proteobacteria	Alphaproteobacteria	Rhizobiales	Unidentified	Unidentified	0	0	5	0	0	0	0	0	0	11	0	0	0	0	29	0	8	3	0	0	0	0	4	0
ASV1280	Bacteria	Planctomycetes	Phycisphaerae	Phycisphaerales	Phycisphaeraceae	SM1A02	0	22	0	0	0	23	0	0	5	0	0	0	2	0	0	0	8	0	0	0	0	0	0	0
ASV1284	Bacteria	Planctomycetes	Phycisphaerae	Tepidisphaerales	WD2101 soil group	Unidentified	0	0	3	0	0	29	0	0	0	3	0	7	0	4	10	0	4	0	0	0	0	0	0	0
ASV1292	Bacteria	Acidobacteria	Subgroup 5	Unidentified	Unidentified	Unidentified	21	0	4	0	0	0	15	0	0	0	0	0	3	3	0	0	0	0	0	0	12	2	0	0
ASV1313	Bacteria	Proteobacteria	Alphaproteobacteria	Rhizobiales	Hyphomicrobiaceae	Hyphomicrobium	0	0	6	0	10	3	0	0	0	0	0	0	7	0	0	0	19	9	6	0	0	0	0	0
ASV1339	Bacteria	Bacteroidetes	Ignavibacteria	SJA-28	Unidentified	Unidentified	0	0	3	1	0	0	0	0	0	3	6	4	0	12	4	3	2	1	3	0	3	9	4	2
ASV1244	Bacteria	Actinobacteria	Thermoleophilia	Gaiellales	Gaiellaceae	Gaiella	0	4	0	0	0	0	0	0	0	0	0	0	0	0	0	0	0	0	0	0	0	0	55	0
ASV1246	Bacteria	Acidobacteria	Holophagae	Subgroup 7	Unidentified	Unidentified	0	0	0	0	0	0	0	59	0	0	0	0	0	0	0	0	0	0	0	0	0	0	0	0
ASV1251	Bacteria	Proteobacteria	Alphaproteobacteria	Dongiales	Dongiaceae	Dongia	0	0	0	0	0	0	0	0	0	0	0	4	0	0	0	32	0	0	0	0	0	0	0	23
ASV1255	Bacteria	Proteobacteria	Alphaproteobacteria	Rhodospirillales	Rhodopirillaceae	Defluviicoccus	0	0	0	0	0	0	0	0	0	0	0	49	0	0	0	10	0	0	0	0	0	0	0	0
ASV1256	Bacteria	Rokubacteria	NC10	Rokubacteriales	Unidentified	Unidentified	0	0	0	0	0	0	0	0	0	0	0	0	0	0	0	0	0	0	0	59	0	0	0	0
ASV1258	Bacteria	Gemmatimonadetes	Gemmatimonadetes	Gemmatimonadales	Gemmatimonadaceae	Unidentified	0	0	8	0	0	0	0	0	8	0	10	0	0	0	0	0	0	9	4	0	3	17	0	0
ASV1259	Bacteria	Verrucomicrobia	Verrucomicrobiae	Chthoniobacterales	Chthoniobacteraceae	Candidatus Udaeobacter	0	0	0	59	0	0	0	0	0	0	0	0	0	0	0	0	0	0	0	0	0	0	0	0
ASV1264	Bacteria	Acidobacteria	Subgroup 6	Unidentified	Unidentified	Unidentified	0	0	42	0	0	0	0	0	0	0	17	0	0	0	0	0	0	0	0	0	0	0	0	0
ASV1266	Bacteria	Acidobacteria	Holophagae	Subgroup 7	Unidentified	Unidentified	0	0	0	0	0	0	0	37	17	0	0	0	0	0	0	0	0	0	0	5	0	0	0	0
ASV1268	Bacteria	Proteobacteria	Alphaproteobacteria	Rhodospirillales	Rhodopirillaceae	Defluviicoccus	0	0	0	0	0	0	0	0	0	0	0	0	0	2	0	57	0	0	0	0	0	0	0	0
ASV1269	Bacteria	Bacteroidetes	Bacteroidia	Cytophagales	Microscillaceae	Unidentified	0	0	0	0	0	0	0	9	0	0	0	0	0	0	0	0	0	0	0	50	0	0	0	0
ASV1270	Bacteria	Proteobacteria	Deltaproteobacteria	Desulfuromonadales	Geobacteraceae	Geobacter	0	0	0	0	0	0	0	7	0	0	0	0	0	0	0	0	0	0	0	52	0	0	0	0
ASV1272	Bacteria	Omnitrophicaeota	Unidentified	Unidentified	Unidentified	Unidentified	0	18	0	0	0	4	0	0	3	0	0	0	0	0	0	0	2	0	0	0	32	0	0	0
ASV1276	Bacteria	Bacteroidetes	Bacteroidia	Sphingobacteriales	Unidentified	Unidentified	0	0	3	0	0	0	0	0	32	0	0	0	0	0	0	0	0	0	0	0	0	0	24	0
ASV1281	Bacteria	Chloroflexi	Anaerolineae	Unidentified	Unidentified	Unidentified	0	0	6	0	0	0	5	0	0	0	8	0	0	0	0	0	0	2	38	0	0	0	0	0
ASV1282	Bacteria	Planctomycetes	Planctomycetacia	Pirellulales	Pirellulaceae	Unidentified	0	0	27	0	0	0	0	0	0	5	5	0	0	0	0	0	0	0	0	0	0	22	0	0
ASV1287	Bacteria	Acidobacteria	Subgroup 17	Unidentified	Unidentified	Unidentified	0	0	1	0	0	0	0	0	0	0	18	10	0	8	0	12	0	0	0	0	1	2	0	7
ASV1294	Bacteria	Bacteroidetes	Bacteroidia	Chitinophagales	Chitinophagaceae	Terrimonas	0	0	4	0	0	0	0	0	0	21	0	0	0	0	21	0	8	0	0	0	0	5	0	0
ASV1296	Bacteria	Actinobacteria	Acidimicrobiia	Unidentified	Unidentified	Unidentified	0	0	0	0	0	2	0	0	32	4	0	0	0	0	3	0	3	2	0	0	0	0	13	0
ASV1297	Bacteria	Acidobacteria	Acidobacteriia	Solibacterales	Solibacteraceae (Subgroup 3)	Bryobacter	0	0	0	20	0	0	0	3	0	0	0	0	0	0	0	15	0	0	0	21	0	0	0	0
ASV1300	Bacteria	Proteobacteria	Deltaproteobacteria	Bdellovibrionales	Bdellovibrionaceae	Bdellovibrio	0	14	0	0	14	0	0	0	0	6	0	0	0	0	19	0	0	6	0	0	0	0	0	0
ASV1302	Bacteria	Omnitrophicaeota	Unidentified	Unidentified	Unidentified	Unidentified	0	2	0	0	0	0	0	0	15	0	3	0	11	0	0	0	0	4	24	0	0	0	0	0
ASV1304	Bacteria	Verrucomicrobia	Verrucomicrobiae	Pedosphaerales	Pedosphaeraceae	Unidentified	0	0	0	10	0	0	6	0	0	0	0	0	5	0	3	9	0	0	0	0	20	6	0	0
ASV1306	Bacteria	Cyanobacteria	Melainabacteria	Obscuribacterales	Unidentified	Unidentified	0	0	12	0	4	0	0	0	10	0	0	0	4	1	0	0	9	9	8	0	0	2	0	0
ASV1315	Bacteria	Planctomycetes	Planctomycetacia	Gemmatales	Gemmataceae	Fimbriiglobus	0	10	0	0	0	3	0	0	6	4	0	0	6	0	15	0	0	3	4	0	0	3	5	0
ASV1274	Bacteria	Proteobacteria	Deltaproteobacteria	Desulfuromonadales	Geobacteraceae	Geobacter	0	0	0	0	0	0	0	0	0	0	0	2	0	0	0	0	0	0	0	56	0	0	0	0
ASV1275	Bacteria	Acidobacteria	Holophagae	Subgroup 7	Unidentified	Unidentified	0	0	0	0	0	0	0	0	0	0	0	0	0	0	0	0	0	0	0	0	0	58	0	0
ASV1278	Bacteria	Acidobacteria	Blastocatellia (Subgroup 4)	Unidentified	Unidentified	Unidentified	0	21	0	0	33	0	0	0	4	0	0	0	0	0	0	0	0	0	0	0	0	0	0	0
ASV1279	Bacteria	Proteobacteria	Gammaproteobacteria	Betaproteobacteriales	Unidentified	Unidentified	0	0	0	0	0	0	0	0	0	0	0	10	0	22	0	0	0	0	0	0	0	0	0	26
ASV1290	Bacteria	Acidobacteria	Subgroup 6	Unidentified	Unidentified	Unidentified	17	0	0	0	0	0	0	0	8	0	0	0	0	33	0	0	0	0	0	0	0	0	0	0
ASV1291	Bacteria	Bacteroidetes	Bacteroidia	Sphingobacteriales	Unidentified	Unidentified	0	0	18	0	0	0	0	0	0	0	16	0	0	6	0	0	4	0	0	0	3	11	0	0
ASV1299	Bacteria	Actinobacteria	Thermoleophilia	Gaiellales	Gaiellaceae	Gaiella	0	0	0	0	0	0	0	0	0	0	36	8	0	7	0	0	0	0	0	0	7	0	0	0
ASV1301	Bacteria	Planctomycetes	Planctomycetacia	Gemmatales	Gemmataceae	Gemmata	3	28	0	0	0	0	5	0	22	0	0	0	0	0	0	0	0	0	0	0	0	0	0	0
ASV1303	Bacteria	Bacteroidetes	Bacteroidia	Chitinophagales	Saprospiraceae	Unidentified	0	0	0	1	11	0	5	0	0	0	0	0	0	3	12	0	9	0	7	0	3	2	0	5
ASV1307	Bacteria	Proteobacteria	Alphaproteobacteria	Sphingomonadales	Sphingomonadaceae	Novosphingobium	0	2	0	0	0	0	0	0	26	0	0	0	0	26	0	0	0	0	0	0	0	4	0	0
ASV1308	Bacteria	Acidobacteria	Subgroup 17	Unidentified	Unidentified	Unidentified	0	0	18	0	0	0	0	0	0	0	22	0	0	11	0	0	0	0	0	0	0	7	0	0
ASV1318	Bacteria	Actinobacteria	Actinobacteria	Micromonosporales	Micromonosporaceae	Unidentified	0	0	0	12	0	0	0	15	0	0	0	0	0	0	0	8	0	0	0	7	12	4	0	0
ASV1326	Bacteria	Proteobacteria	Deltaproteobacteria	SAR324 clade(Marine group B)	Unidentified	Unidentified	0	1	0	0	17	16	0	0	0	0	8	3	0	3	0	2	0	3	0	0	0	0	5	0
ASV1330	Bacteria	Bacteroidetes	Ignavibacteria	SJA-28	Unidentified	Unidentified	5	0	9	0	0	1	3	0	0	1	0	0	8	0	0	0	12	2	0	0	13	4	0	0
ASV1334	Bacteria	Chloroflexi	Anaerolineae	Unidentified	Unidentified	Unidentified	0	7	0	0	0	1	25	0	2	0	4	2	2	15	0	0	0	0	0	0	0	0	0	0
ASV1372	Bacteria	Planctomycetes	Planctomycetacia	Gemmatales	Gemmataceae	Unidentified	9	2	13	0	0	0	3	0	3	2	0	0	13	2	0	0	3	2	3	0	0	3	0	0
ASV1288	Bacteria	Chloroflexi	Ktedonobacteria	Ktedonobacterales	Ktedonobacteraceae	Unidentified	0	0	0	0	0	0	0	0	0	0	0	0	0	0	0	0	0	0	0	57	0	0	0	0
ASV1289	Bacteria	Acidobacteria	Blastocatellia (Subgroup 4)	Pyrinomonadales	Pyrinomonadaceae	RB41	0	0	0	57	0	0	0	0	0	0	0	0	0	0	0	0	0	0	0	0	0	0	0	0
ASV1293	Bacteria	Chloroflexi	Anaerolineae	Anaerolineales	Anaerolineaceae	Unidentified	0	0	0	57	0	0	0	0	0	0	0	0	0	0	0	0	0	0	0	0	0	0	0	0
ASV1295	Bacteria	Acidobacteria	Acidobacteriia	Subgroup 12	Unidentified	Unidentified	0	0	0	0	0	0	0	49	0	0	0	0	0	0	0	0	0	0	0	8	0	0	0	0
ASV1298	Bacteria	Bacteroidetes	Bacteroidia	Cytophagales	Microscillaceae	Unidentified	0	15	0	0	0	29	13	0	0	0	0	0	0	0	0	0	0	0	0	0	0	0	0	0
ASV1305	Bacteria	Rokubacteria	NC10	Rokubacteriales	Unidentified	Unidentified	0	0	0	0	0	0	0	0	0	43	0	0	0	0	0	0	0	0	0	0	0	14	0	0
ASV1309	Bacteria	Acidobacteria	Holophagae	Subgroup 7	Unidentified	Unidentified	0	0	0	0	0	0	0	57	0	0	0	0	0	0	0	0	0	0	0	0	0	0	0	0
ASV1310	Bacteria	Acidobacteria	Acidobacteriia	Acidobacteriales	Unidentified	Unidentified	0	22	0	0	0	0	0	0	35	0	0	0	0	0	0	0	0	0	0	0	0	0	0	0
ASV1311	Bacteria	Actinobacteria	Acidimicrobiia	Unidentified	Unidentified	Unidentified	0	51	0	0	0	0	0	0	6	0	0	0	0	0	0	0	0	0	0	0	0	0	0	0
ASV1312	Bacteria	Actinobacteria	Thermoleophilia	Solirubrobacterales	Solirubrobacteraceae	Solirubrobacter	0	0	0	0	0	0	0	0	0	0	0	0	0	0	18	0	0	0	0	0	0	0	39	0
ASV1314	Bacteria	Chloroflexi	Anaerolineae	Anaerolineales	Anaerolineaceae	Unidentified	0	0	0	0	0	0	0	57	0	0	0	0	0	0	0	0	0	0	0	0	0	0	0	0
ASV1316	Bacteria	Actinobacteria	MB-A2-108	Unidentified	Unidentified	Unidentified	0	0	0	0	49	0	0	0	0	0	0	0	0	0	8	0	0	0	0	0	0	0	0	0
ASV1319	Bacteria	Verrucomicrobia	Verrucomicrobiae	Methylacidiphilales	Methylacidiphilaceae	Unidentified	0	17	0	0	0	0	22	0	10	0	0	0	8	0	0	0	0	0	0	0	0	0	0	0
ASV1320	Bacteria	Proteobacteria	Gammaproteobacteria	Burkholderiales	Burkholderiaceae	Unidentified	0	0	0	0	0	0	8	0	0	0	0	0	49	0	0	0	0	0	0	0	0	0	0	0
ASV1321	Bacteria	Zixibacteria	Unidentified	Unidentified	Unidentified	Unidentified	50	1	0	0	0	0	6	0	0	0	0	0	0	0	0	0	0	0	0	0	0	0	0	0
ASV1322	Bacteria	Actinobacteria	Actinobacteria	Pseudonocardiales	Pseudonocardiaceae	Actinophytocola	0	0	6	0	0	0	51	0	0	0	0	0	0	0	0	0	0	0	0	0	0	0	0	0
ASV1323	Bacteria	Latescibacteria	Unidentified	Unidentified	Unidentified	Unidentified	0	0	0	0	0	0	0	0	0	0	0	0	16	0	0	0	0	20	21	0	0	0	0	0
ASV1324	Bacteria	Acidobacteria	Subgroup 6	Unidentified	Unidentified	Unidentified	0	21	0	0	0	0	17	0	10	0	0	0	0	0	0	0	9	0	0	0	0	0	0	0
ASV1327	Bacteria	Proteobacteria	Alphaproteobacteria	Rhizobiales	Xanthobacteraceae	Unidentified	0	0	8	0	8	0	0	0	0	0	11	5	0	0	0	0	0	0	25	0	0	0	0	0
ASV1331	Bacteria	Acidobacteria	Subgroup 6	Unidentified	Unidentified	Unidentified	0	0	0	0	0	0	0	0	0	0	0	0	0	0	27	0	2	0	0	0	0	0	28	0
ASV1333	Bacteria	Verrucomicrobia	Verrucomicrobiae	S-BQ2-57 soil group	Unidentified	Unidentified	21	0	0	0	0	0	8	0	0	4	7	0	7	0	3	0	0	0	0	0	0	7	0	0
ASV1336	Bacteria	Planctomycetes	Planctomycetacia	Pirellulales	Pirellulaceae	Pirellula	0	0	0	0	3	0	0	0	0	0	0	8	0	0	2	7	0	0	0	0	0	30	0	7
ASV1338	Bacteria	Actinobacteria	Actinobacteria	Pseudonocardiales	Pseudonocardiaceae	Pseudonocardia	0	0	12	0	0	0	31	0	0	0	0	0	6	0	0	0	0	8	0	0	0	0	0	0
ASV1344	Bacteria	Planctomycetes	Planctomycetacia	Pirellulales	Pirellulaceae	Pirellula	0	0	6	0	0	0	0	0	2	0	0	0	0	0	17	0	21	2	0	0	9	0	0	0
ASV1348	Bacteria	Acidobacteria	Subgroup 20	Unidentified	Unidentified	Unidentified	11	8	5	0	0	8	21	0	0	0	0	0	4	0	0	0	0	0	0	0	0	0	0	0
ASV1359	Bacteria	Bacteroidetes	Ignavibacteria	Unidentified	Unidentified	Unidentified	3	0	7	0	0	0	0	0	0	5	16	8	0	11	0	0	0	4	0	0	3	0	0	0
ASV1408	Bacteria	Planctomycetes	Planctomycetacia	Pirellulales	Pirellulaceae	Unidentified	0	0	3	0	0	0	6	0	4	4	6	0	9	1	0	0	1	3	3	0	13	4	0	0
ASV1430	Bacteria	Acidobacteria	Subgroup 20	Unidentified	Unidentified	Unidentified	6	1	8	0	0	1	5	0	12	2	2	0	1	0	0	0	0	5	2	0	9	3	0	0
ASV1317	Bacteria	Acidobacteria	Subgroup 6	Unidentified	Unidentified	Unidentified	0	0	0	0	0	0	0	56	0	0	0	0	0	0	0	0	0	0	0	0	0	0	0	0
ASV1325	Bacteria	Proteobacteria	Gammaproteobacteria	Gammaproteobacteria Incertae Sedis	Unidentified	Unidentified	0	0	0	0	0	0	0	0	0	10	0	0	4	0	33	0	5	0	0	0	0	0	4	0
ASV1328	Bacteria	Actinobacteria	Thermoleophilia	Solirubrobacterales	Unidentified	Unidentified	0	0	0	0	0	0	0	0	0	0	8	35	0	0	13	0	0	0	0	0	0	0	0	0
ASV1329	Bacteria	Proteobacteria	Alphaproteobacteria	Rhizobiales	Xanthobacteraceae	Unidentified	0	0	0	0	0	0	0	0	0	0	0	0	0	0	0	0	0	0	0	0	0	0	56	0
ASV1332	Bacteria	Proteobacteria	Deltaproteobacteria	NB1-j	Unidentified	Unidentified	0	0	0	0	0	0	0	0	0	0	0	0	0	0	0	0	56	0	0	0	0	0	0	0
ASV1335	Bacteria	Verrucomicrobia	Verrucomicrobiae	Opitutales	Opitutaceae	Lacunisphaera	0	47	0	0	0	0	6	0	0	0	0	0	0	3	0	0	0	0	0	0	0	0	0	0
ASV1340	Bacteria	Planctomycetes	Planctomycetacia	Gemmatales	Gemmataceae	Unidentified	0	0	0	34	0	0	0	2	0	0	0	0	0	0	0	0	0	0	0	20	0	0	0	0
ASV1342	Bacteria	Proteobacteria	Alphaproteobacteria	Rhizobiales	Rhodomicrobiaceae	Rhodomicrobium	0	0	0	2	0	0	0	0	0	0	10	0	0	0	0	36	0	0	0	0	0	0	0	8
ASV1350	Bacteria	Verrucomicrobia	Verrucomicrobiae	Chthoniobacterales	Chthoniobacteraceae	Chthoniobacter	0	0	10	0	0	0	0	0	0	0	6	0	0	0	0	0	0	0	0	0	20	15	5	0
ASV1355	Bacteria	Entotheonellaeota	Entotheonellia	Entotheonellales	Entotheonellaceae	Unidentified	0	0	0	0	0	2	0	0	0	0	0	22	0	17	0	0	0	0	0	0	0	0	0	15
ASV1357	Bacteria	Nitrospirae	Nitrospira	Nitrospirales	Nitrospiraceae	Nitrospira	9	0	3	0	0	0	15	0	22	0	0	0	4	0	0	0	0	0	0	0	0	3	0	0
ASV1360	Bacteria	Proteobacteria	Alphaproteobacteria	Reyranellales	Reyranellaceae	Reyranella	0	0	0	0	0	0	0	22	0	0	0	0	0	0	0	16	0	0	0	18	0	0	0	0
ASV1365	Bacteria	Acidobacteria	Acidobacteriia	Solibacterales	Solibacteraceae (Subgroup 3)	Candidatus Solibacter	0	0	0	0	0	0	0	0	0	0	0	7	0	5	2	14	0	0	0	0	0	0	0	28
ASV1367	Bacteria	Chloroflexi	Anaerolineae	Caldilineales	Caldilineaceae	Unidentified	3	0	0	0	33	1	1	0	0	0	0	0	0	10	0	0	0	0	8	0	0	0	0	0
ASV1369	Bacteria	Patescibacteria	ABY1	Unidentified	Unidentified	Unidentified	0	0	0	0	0	24	5	0	0	22	0	0	0	0	0	1	0	0	0	0	0	0	4	0
ASV1383	Bacteria	Latescibacteria	Unidentified	Unidentified	Unidentified	Unidentified	15	0	4	0	0	0	0	0	0	0	5	12	0	5	0	0	0	0	0	0	6	9	0	0
ASV1392	Bacteria	Planctomycetes	Phycisphaerae	Tepidisphaerales	WD2101 soil group	Unidentified	2	0	13	0	0	0	0	0	0	0	18	0	0	16	0	0	0	0	0	0	5	2	0	0
ASV1337	Bacteria	Proteobacteria	Gammaproteobacteria	Burkholderiales	Burkholderiaceae	Massilia	0	0	0	7	0	0	0	0	0	0	0	39	0	0	0	0	0	0	0	0	0	0	0	9
ASV1341	Bacteria	Unidentified	Unidentified	Unidentified	Unidentified	Unidentified	0	0	0	0	0	0	0	55	0	0	0	0	0	0	0	0	0	0	0	0	0	0	0	0
ASV1343	Bacteria	Proteobacteria	Gammaproteobacteria	Diplorickettsiales	Diplorickettsiaceae	Unidentified	3	13	0	0	0	27	12	0	0	0	0	0	0	0	0	0	0	0	0	0	0	0	0	0
ASV1345	Bacteria	Proteobacteria	Gammaproteobacteria	Betaproteobacteriales	Nitrosomonadaceae	mle1-7	0	0	0	0	0	0	0	5	0	0	0	0	0	0	0	30	0	0	0	20	0	0	0	0
ASV1346	Bacteria	Proteobacteria	Alphaproteobacteria	Rhizobiales	Xanthobacteraceae	Unidentified	0	0	0	0	0	0	0	29	0	0	0	0	0	0	0	0	0	0	0	10	0	0	0	16
ASV1347	Bacteria	Chloroflexi	Ktedonobacteria	Ktedonobacterales	Ktedonobacteraceae	Unidentified	0	0	0	0	0	0	0	55	0	0	0	0	0	0	0	0	0	0	0	0	0	0	0	0
ASV1349	Bacteria	Planctomycetes	Planctomycetacia	Planctomycetales	Unidentified	Unidentified	0	0	0	0	0	0	0	26	0	0	0	0	0	0	0	0	0	0	0	29	0	0	0	0
ASV1351	Bacteria	Actinobacteria	Acidimicrobiia	Unidentified	Unidentified	Unidentified	0	17	3	0	0	0	0	0	29	2	0	0	4	0	0	0	0	0	0	0	0	0	0	0
ASV1352	Bacteria	Acidobacteria	Acidobacteriia	Solibacterales	Solibacteraceae (Subgroup 3)	Bryobacter	0	0	0	0	0	0	0	0	0	0	55	0	0	0	0	0	0	0	0	0	0	0	0	0
ASV1353	Bacteria	Acidobacteria	Blastocatellia (Subgroup 4)	Blastocatellales	Blastocatellaceae	JGI 0001001-H03	0	0	0	0	7	48	0	0	0	0	0	0	0	0	0	0	0	0	0	0	0	0	0	0
ASV1354	Bacteria	Bacteroidetes	Bacteroidia	Chitinophagales	Chitinophagaceae	Dinghuibacter	0	0	0	0	0	0	0	0	0	0	11	17	0	14	0	0	0	0	0	0	0	0	0	13
ASV1356	Bacteria	Proteobacteria	Alphaproteobacteria	Rhizobiales	Rhizobiales Incertae Sedis	Unidentified	0	0	0	0	0	0	0	0	0	0	0	0	0	0	0	0	0	16	0	0	24	15	0	0
ASV1358	Bacteria	Proteobacteria	Gammaproteobacteria	Betaproteobacteriales	Nitrosomonadaceae	MND1	0	0	0	0	0	0	44	0	0	0	0	0	0	0	0	0	0	0	11	0	0	0	0	0
ASV1361	Bacteria	Proteobacteria	Deltaproteobacteria	Unidentified	Unidentified	Unidentified	0	0	0	0	0	0	0	0	0	0	10	31	0	7	0	0	0	0	0	0	0	0	0	7
ASV1363	Bacteria	Proteobacteria	Deltaproteobacteria	Oligoflexales	Unidentified	Unidentified	0	0	0	36	0	0	0	0	0	0	0	0	0	0	0	19	0	0	0	0	0	0	0	0
ASV1364	Bacteria	Gemmatimonadetes	Gemmatimonadetes	Gemmatimonadales	Gemmatimonadaceae	Unidentified	0	0	0	0	0	0	0	0	14	0	15	0	0	0	0	0	0	0	12	0	0	14	0	0
ASV1374	Bacteria	Proteobacteria	Deltaproteobacteria	Unidentified	Unidentified	Unidentified	0	11	8	0	0	5	6	0	3	0	4	0	8	0	0	0	0	0	0	0	0	10	0	0
ASV1381	Bacteria	Proteobacteria	Deltaproteobacteria	Myxococcales	Unidentified	Unidentified	0	0	9	0	0	0	0	0	0	0	15	0	0	4	0	0	0	0	0	0	16	11	0	0
ASV1384	Bacteria	Entotheonellaeota	Entotheonellia	Entotheonellales	Entotheonellaceae	Unidentified	36	6	0	0	0	0	11	0	2	0	0	0	0	0	0	0	0	0	0	0	0	0	0	0
ASV1386	Bacteria	Planctomycetes	Phycisphaerae	Phycisphaerales	Phycisphaeraceae	Unidentified	14	20	0	0	0	13	8	0	0	0	0	0	0	0	0	0	0	0	0	0	0	0	0	0
ASV1389	Bacteria	Planctomycetes	Phycisphaerae	Phycisphaerales	Phycisphaeraceae	SM1A02	0	0	5	0	0	0	0	0	16	0	3	0	4	0	4	0	0	4	11	0	0	8	0	0
ASV1405	Bacteria	FBP	Unidentified	Unidentified	Unidentified	Unidentified	15	7	1	0	0	2	10	0	5	0	5	0	3	0	0	0	1	0	0	0	6	0	0	0
ASV1409	Bacteria	Acidobacteria	Subgroup 22	Unidentified	Unidentified	Unidentified	0	0	16	0	0	0	0	0	0	0	0	6	3	5	7	0	0	0	7	0	0	2	0	9
ASV1425	Bacteria	Actinobacteria	Acidimicrobiia	Microtrichales	Iamiaceae	Iamia	0	8	5	0	0	2	2	0	9	0	0	15	3	0	0	0	0	4	0	0	0	0	0	7
ASV1433	Bacteria	Proteobacteria	Deltaproteobacteria	Myxococcales	Unidentified	Unidentified	7	0	11	0	11	6	2	0	6	2	0	0	0	2	0	0	0	0	3	0	2	3	0	0
ASV1362	Bacteria	Firmicutes	Bacilli	Lactobacillales	Streptococcaceae	Streptococcus	0	0	0	0	0	0	0	0	0	0	0	54	0	0	0	0	0	0	0	0	0	0	0	0
ASV1366	Bacteria	Gemmatimonadetes	Gemmatimonadetes	Gemmatimonadales	Gemmatimonadaceae	Unidentified	0	0	12	0	0	0	0	0	0	0	42	0	0	0	0	0	0	0	0	0	0	0	0	0
ASV1368	Bacteria	Planctomycetes	Planctomycetacia	Gemmatales	Gemmataceae	Unidentified	0	0	33	0	0	0	0	0	0	0	0	0	0	0	0	0	0	0	0	0	14	7	0	0
ASV1370	Bacteria	Proteobacteria	Gammaproteobacteria	Burkholderiales	Burkholderiaceae	Unidentified	0	0	28	0	0	0	0	0	11	4	0	0	4	0	7	0	0	0	0	0	0	0	0	0
ASV1371	Bacteria	Actinobacteria	MB-A2-108	Unidentified	Unidentified	Unidentified	0	0	0	22	0	0	0	30	0	0	0	0	0	0	0	0	0	0	0	2	0	0	0	0
ASV1373	Bacteria	Proteobacteria	Gammaproteobacteria	PLTA13	Unidentified	Unidentified	0	0	0	0	0	0	0	0	0	0	0	31	0	0	0	0	0	0	0	0	0	0	0	23
ASV1375	Bacteria	Actinobacteria	Acidimicrobiia	Microtrichales	Unidentified	Unidentified	0	0	0	0	0	31	0	0	0	0	0	0	0	0	0	0	23	0	0	0	0	0	0	0
ASV1376	Bacteria	Acidobacteria	Subgroup 17	Unidentified	Unidentified	Unidentified	0	0	8	0	0	0	0	0	0	0	0	0	0	0	16	0	0	0	0	0	0	30	0	0
ASV1377	Bacteria	Chloroflexi	Anaerolineae	Unidentified	Unidentified	Unidentified	0	0	0	0	0	0	0	8	0	0	0	0	0	0	0	0	0	0	0	46	0	0	0	0
ASV1378	Bacteria	Gemmatimonadetes	Gemmatimonadetes	Gemmatimonadales	Gemmatimonadaceae	Unidentified	0	0	0	0	0	0	0	54	0	0	0	0	0	0	0	0	0	0	0	0	0	0	0	0
ASV1379	Bacteria	Chloroflexi	Chloroflexia	Chloroflexales	Roseiflexaceae	Unidentified	0	0	0	0	0	0	0	0	0	0	0	17	0	0	0	0	0	0	0	0	0	0	0	37
ASV1380	Bacteria	Proteobacteria	Alphaproteobacteria	Sphingomonadales	Sphingomonadaceae	Ellin6055	0	37	0	0	0	0	0	0	17	0	0	0	0	0	0	0	0	0	0	0	0	0	0	0
ASV1382	Bacteria	Patescibacteria	ABY1	Unidentified	Unidentified	Unidentified	0	0	0	43	0	0	0	0	0	0	0	0	0	0	0	11	0	0	0	0	0	0	0	0
ASV1385	Bacteria	Gemmatimonadetes	Gemmatimonadetes	Gemmatimonadales	Gemmatimonadaceae	Unidentified	0	46	0	0	0	0	0	0	8	0	0	0	0	0	0	0	0	0	0	0	0	0	0	0
ASV1387	Bacteria	Verrucomicrobia	Verrucomicrobiae	Pedosphaerales	Pedosphaeraceae	Unidentified	0	0	0	2	0	0	0	0	0	0	5	14	0	12	0	10	0	0	6	0	0	5	0	0
ASV1388	Bacteria	Actinobacteria	Acidimicrobiia	Microtrichales	Unidentified	Unidentified	0	0	0	0	0	0	0	40	0	0	0	0	0	0	0	0	0	0	0	14	0	0	0	0
ASV1390	Bacteria	Actinobacteria	MB-A2-108	Unidentified	Unidentified	Unidentified	0	0	0	0	0	0	0	0	0	0	0	0	0	0	0	0	0	0	3	0	0	7	44	0
ASV1391	Bacteria	Patescibacteria	Parcubacteria	Unidentified	Unidentified	Unidentified	0	0	0	0	0	0	0	0	0	0	0	0	0	16	0	0	0	0	38	0	0	0	0	0
ASV1394	Bacteria	Verrucomicrobia	Verrucomicrobiae	Pedosphaerales	Pedosphaeraceae	Unidentified	0	0	6	0	21	12	0	0	2	6	0	0	0	0	6	0	0	0	0	0	1	0	0	0
ASV1395	Bacteria	Acidobacteria	Holophagae	Subgroup 7	Unidentified	Unidentified	2	0	5	0	0	0	0	0	0	0	0	0	0	0	0	0	0	3	0	0	32	12	0	0
ASV1398	Bacteria	Proteobacteria	Gammaproteobacteria	Betaproteobacteriales	Unidentified	Unidentified	0	0	0	22	0	0	0	0	0	12	12	0	0	0	0	0	0	0	0	0	0	0	8	0
ASV1399	Bacteria	Bacteroidetes	Bacteroidia	Chitinophagales	Unidentified	Unidentified	0	0	4	0	18	10	0	0	0	0	0	0	0	0	7	0	10	2	0	0	0	3	0	0
ASV1401	Bacteria	Actinobacteria	Acidimicrobiia	Actinomarinales	Unidentified	Unidentified	0	0	0	0	13	1	2	0	5	3	0	0	0	0	5	0	25	0	0	0	0	0	0	0
ASV1412	Bacteria	Bacteroidetes	Bacteroidia	Chitinophagales	Chitinophagaceae	Unidentified	0	0	24	0	0	0	0	0	0	9	0	0	0	0	0	0	0	0	0	0	10	11	0	0
ASV1413	Bacteria	Acidobacteria	Subgroup 6	Unidentified	Unidentified	Unidentified	0	0	0	0	0	0	0	32	0	0	0	0	0	0	0	0	0	0	0	4	0	7	11	0
ASV1414	Bacteria	Proteobacteria	Gammaproteobacteria	EC3	Unidentified	Unidentified	0	0	0	0	0	4	0	0	5	0	0	2	3	0	10	0	16	5	0	0	5	1	3	0
ASV1418	Bacteria	Proteobacteria	Gammaproteobacteria	Betaproteobacteriales	SC-I-84	Unidentified	6	0	5	0	0	0	0	0	0	0	3	0	8	0	0	0	0	6	4	0	9	13	0	0
ASV1422	Bacteria	Planctomycetes	Planctomycetacia	Gemmatales	Gemmataceae	Unidentified	0	21	0	0	0	0	1	0	7	2	0	0	12	0	0	0	4	4	3	0	0	0	0	0
ASV1437	Bacteria	Planctomycetes	Phycisphaerae	CCM11a	Unidentified	Unidentified	0	0	3	0	0	3	0	0	11	0	7	0	10	0	12	0	0	6	0	0	0	2	0	0
ASV1447	Bacteria	Planctomycetes	Planctomycetacia	Isosphaerales	Isosphaeraceae	Aquisphaera	7	0	3	0	0	0	3	0	0	4	7	2	9	2	0	0	3	5	0	0	6	3	0	0
ASV1393	Bacteria	Acidobacteria	Acidobacteriia	Acidobacteriales	Unidentified	Unidentified	0	0	0	0	0	0	0	53	0	0	0	0	0	0	0	0	0	0	0	0	0	0	0	0
ASV1396	Bacteria	Acidobacteria	Subgroup 6	Unidentified	Unidentified	Unidentified	0	0	0	0	0	0	0	0	0	0	4	0	0	0	0	5	0	0	6	0	0	0	0	38
ASV1397	Bacteria	Chloroflexi	Anaerolineae	Anaerolineales	Anaerolineaceae	Unidentified	0	0	37	0	0	0	0	0	0	4	0	0	1	0	0	0	0	11	0	0	0	0	0	0
ASV1400	Bacteria	Proteobacteria	Gammaproteobacteria	Betaproteobacteriales	SC-I-84	Unidentified	0	0	0	53	0	0	0	0	0	0	0	0	0	0	0	0	0	0	0	0	0	0	0	0
ASV1402	Bacteria	Bacteroidetes	Ignavibacteria	SJA-28	Unidentified	Unidentified	26	0	0	0	0	0	20	0	0	0	0	0	7	0	0	0	0	0	0	0	0	0	0	0
ASV1406	Bacteria	Planctomycetes	OM190	Unidentified	Unidentified	Unidentified	0	0	0	0	0	0	0	0	0	0	0	0	0	0	0	6	0	10	11	0	0	0	0	26
ASV1410	Bacteria	Proteobacteria	Deltaproteobacteria	Bdellovibrionales	Bdellovibrionaceae	OM27 clade	35	0	0	0	0	0	18	0	0	0	0	0	0	0	0	0	0	0	0	0	0	0	0	0
ASV1411	Bacteria	Chloroflexi	Anaerolineae	Ardenticatenales	Unidentified	Unidentified	0	0	0	0	50	0	0	0	0	0	0	0	0	0	0	0	3	0	0	0	0	0	0	0
ASV1415	Bacteria	Chloroflexi	JG30-KF-CM66	Unidentified	Unidentified	Unidentified	0	0	16	0	0	0	0	0	0	0	24	0	7	6	0	0	0	0	0	0	0	0	0	0
ASV1417	Bacteria	Proteobacteria	Gammaproteobacteria	Acidiferrobacterales	Acidiferrobacteraceae	Sulfurifustis	0	5	0	0	0	5	0	0	19	0	0	0	3	0	0	0	0	0	0	0	0	0	21	0
ASV1419	Bacteria	Proteobacteria	Gammaproteobacteria	Betaproteobacteriales	Nitrosomonadaceae	MND1	0	0	9	0	2	1	0	0	5	0	0	0	4	15	0	0	2	0	0	0	15	0	0	0
ASV1421	Bacteria	Planctomycetes	Planctomycetacia	Gemmatales	Gemmataceae	Unidentified	0	0	2	0	0	0	0	0	2	9	0	0	1	0	22	0	0	0	0	0	0	0	17	0
ASV1423	Bacteria	Planctomycetes	Phycisphaerae	CCM11a	Unidentified	Unidentified	0	0	18	0	0	0	2	0	15	6	2	0	9	0	0	0	1	0	0	0	0	0	0	0
ASV1424	Bacteria	Proteobacteria	Gammaproteobacteria	Betaproteobacteriales	SC-I-84	Unidentified	0	0	10	0	0	0	0	0	36	0	0	0	0	0	0	0	0	0	0	0	0	7	0	0
ASV1426	Bacteria	Planctomycetes	Phycisphaerae	Phycisphaerales	Phycisphaeraceae	Unidentified	7	22	0	0	0	0	6	0	16	0	0	0	2	0	0	0	0	0	0	0	0	0	0	0
ASV1428	Bacteria	Actinobacteria	Thermoleophilia	Gaiellales	Gaiellaceae	Gaiella	0	0	0	0	0	0	0	0	0	0	5	0	0	0	0	0	0	4	0	0	2	0	42	0
ASV1432	Bacteria	Actinobacteria	Acidimicrobiia	Unidentified	Unidentified	Unidentified	0	0	0	0	0	10	12	0	0	3	0	0	23	0	0	0	5	0	0	0	0	0	0	0
ASV1444	Bacteria	Chloroflexi	JG30-KF-CM66	Unidentified	Unidentified	Unidentified	0	0	0	0	0	7	0	0	0	7	0	0	0	0	11	0	5	0	0	0	0	0	23	0
ASV1403	Bacteria	Proteobacteria	Gammaproteobacteria	Betaproteobacteriales	Nitrosomonadaceae	Ellin6067	0	0	0	0	0	0	0	0	0	0	0	17	0	0	0	0	0	0	0	0	0	0	0	35
ASV1404	Bacteria	Bacteroidetes	Bacteroidia	Chitinophagales	Saprospiraceae	Unidentified	0	0	0	0	0	0	0	0	0	0	0	0	0	0	50	0	0	0	0	2	0	0	0	0
ASV1407	Bacteria	Chlamydiae	Chlamydiae	Chlamydiales	Unidentified	Unidentified	0	14	0	0	0	6	32	0	0	0	0	0	0	0	0	0	0	0	0	0	0	0	0	0
ASV1416	Bacteria	Chloroflexi	Anaerolineae	Unidentified	Unidentified	Unidentified	0	0	0	13	0	0	0	0	0	0	0	0	0	0	0	0	0	0	0	39	0	0	0	0
ASV1420	Bacteria	Latescibacteria	Unidentified	Unidentified	Unidentified	Unidentified	0	0	0	0	0	0	0	0	0	0	0	52	0	0	0	0	0	0	0	0	0	0	0	0
ASV1429	Bacteria	Actinobacteria	Thermoleophilia	Solirubrobacterales	Unidentified	Unidentified	0	0	0	0	0	0	0	0	0	0	0	0	0	0	0	0	0	0	0	0	4	0	32	16
ASV1431	Bacteria	Omnitrophicaeota	Unidentified	Unidentified	Unidentified	Unidentified	22	10	0	0	0	2	12	0	6	0	0	0	0	0	0	0	0	0	0	0	0	0	0	0
ASV1434	Bacteria	Verrucomicrobia	Verrucomicrobiae	Pedosphaerales	Pedosphaeraceae	Unidentified	0	0	0	0	0	3	0	0	0	0	0	0	4	0	5	0	2	6	0	0	0	0	32	0
ASV1435	Bacteria	Planctomycetes	Planctomycetacia	Pirellulales	Pirellulaceae	Pirellula	0	0	0	0	0	0	0	0	0	0	0	11	0	0	0	0	0	0	0	0	0	0	35	6
ASV1440	Bacteria	Cyanobacteria	Melainabacteria	Vampirovibrionales	Unidentified	Unidentified	0	30	0	0	0	0	0	0	3	2	0	0	1	1	0	0	1	2	0	0	0	2	10	0
ASV1441	Bacteria	Proteobacteria	Gammaproteobacteria	Salinisphaerales	Solimonadaceae	Polycyclovorans	3	0	0	0	0	0	0	0	10	0	0	0	3	11	0	0	0	0	25	0	0	0	0	0
ASV1448	Bacteria	Acidobacteria	Subgroup 22	Unidentified	Unidentified	Unidentified	0	0	13	0	10	20	0	0	0	0	0	0	0	0	0	0	0	0	0	0	1	8	0	0
ASV1452	Bacteria	Planctomycetes	Planctomycetacia	Gemmatales	Gemmataceae	Unidentified	0	0	0	0	12	0	0	0	0	0	2	0	0	4	12	0	7	0	0	0	0	0	15	0
ASV1458	Bacteria	Actinobacteria	Actinobacteria	Micrococcales	Microbacteriaceae	Unidentified	0	0	7	0	0	0	0	0	0	0	2	0	0	0	0	0	0	0	37	0	3	0	3	0
ASV1464	Bacteria	Actinobacteria	Thermoleophilia	Solirubrobacterales	Unidentified	Unidentified	0	0	0	0	0	0	0	0	0	0	6	18	0	7	0	0	0	0	0	0	21	0	0	0
ASV1468	Bacteria	Armatimonadetes	Chthonomonadetes	Chthonomonadales	Unidentified	Unidentified	4	1	3	0	0	0	8	0	14	5	0	0	0	0	0	0	0	0	0	0	10	7	0	0
ASV1469	Bacteria	Chloroflexi	Anaerolineae	Anaerolineales	Anaerolineaceae	Unidentified	0	0	0	0	8	9	0	0	0	0	0	16	0	3	3	0	0	0	0	0	0	0	0	13
ASV1475	Bacteria	Proteobacteria	Deltaproteobacteria	Desulfarculales	Desulfarculaceae	Unidentified	0	0	2	0	15	0	0	0	0	0	4	0	3	5	8	0	0	0	0	0	0	0	0	15
ASV1492	Bacteria	Chloroflexi	Anaerolineae	Unidentified	Unidentified	Unidentified	0	0	2	0	0	3	4	0	0	5	6	0	0	5	0	3	12	3	0	0	3	0	0	6
ASV1498	Bacteria	Actinobacteria	Acidimicrobiia	Microtrichales	Unidentified	Unidentified	0	0	0	0	0	0	0	0	0	2	6	8	0	8	3	6	0	0	0	0	2	0	3	14
ASV1427	Bacteria	Gemmatimonadetes	Gemmatimonadetes	Gemmatimonadales	Gemmatimonadaceae	Unidentified	0	42	0	0	0	9	0	0	0	0	0	0	0	0	0	0	0	0	0	0	0	0	0	0
ASV1436	Bacteria	Gemmatimonadetes	Gemmatimonadetes	Gemmatimonadales	Gemmatimonadaceae	Unidentified	0	0	0	0	0	0	0	0	0	0	0	0	0	0	0	0	0	0	0	0	0	0	51	0
ASV1438	Bacteria	Acidobacteria	Acidobacteriia	Acidobacteriales	Unidentified	Unidentified	0	0	0	0	0	0	0	12	0	0	0	0	0	0	0	0	0	0	0	39	0	0	0	0
ASV1439	Bacteria	Acidobacteria	Blastocatellia (Subgroup 4)	Unidentified	Unidentified	Unidentified Acidobacteria	0	0	0	0	0	0	0	0	0	0	0	11	0	0	0	0	0	0	0	0	0	0	26	14
ASV1442	Bacteria	Actinobacteria	Thermoleophilia	Unidentified	Unidentified	Unidentified	0	0	0	0	0	0	0	0	0	0	13	0	0	0	0	21	3	0	0	0	0	0	14	0
ASV1445	Bacteria	Proteobacteria	Alphaproteobacteria	Caulobacterales	Hyphomonadaceae	Hirschia	0	0	0	0	0	0	0	0	0	0	0	21	0	0	0	0	0	0	0	0	0	0	0	30
ASV1450	Bacteria	Chloroflexi	Anaerolineae	Unidentified	Unidentified	Unidentified	0	8	0	0	0	0	0	0	24	0	0	0	3	0	0	0	2	0	8	0	0	6	0	0
ASV1451	Bacteria	Actinobacteria	MB-A2-108	Unidentified	Unidentified	Unidentified	0	0	0	0	16	6	0	0	0	0	0	0	0	0	29	0	0	0	0	0	0	0	0	0
ASV1454	Bacteria	Chloroflexi	Anaerolineae	Unidentified	Unidentified	Unidentified	0	0	0	0	0	0	0	47	0	0	0	0	0	0	0	0	0	0	0	4	0	0	0	0
ASV1455	Bacteria	Proteobacteria	Alphaproteobacteria	Elsterales	Unidentified	Unidentified	2	2	0	0	0	0	0	12	9	0	0	0	0	0	0	0	0	0	0	26	0	0	0	0
ASV1456	Bacteria	Bacteroidetes	Bacteroidia	Chitinophagales	Chitinophagaceae	Ferruginibacter	0	0	0	0	0	0	0	0	0	0	0	0	0	0	0	0	0	0	0	0	6	45	0	0
ASV1457	Bacteria	Gemmatimonadetes	Gemmatimonadetes	Gemmatimonadales	Gemmatimonadaceae	Unidentified	0	0	0	0	0	0	0	0	0	0	0	0	0	0	0	0	0	18	33	0	0	0	0	0
ASV1459	Bacteria	Proteobacteria	Alphaproteobacteria	Rhizobiales	Unidentified	Unidentified	0	0	0	0	36	0	0	0	0	0	0	0	2	0	9	0	4	0	0	0	0	0	0	0
ASV1460	Bacteria	Proteobacteria	Alphaproteobacteria	Sphingomonadales	Sphingomonadaceae	Unidentified	0	0	0	0	0	0	0	0	0	8	0	0	0	0	34	0	0	0	9	0	0	0	0	0
ASV1462	Bacteria	Proteobacteria	Gammaproteobacteria	JTB23	Unidentified	Unidentified	9	13	0	0	0	8	6	0	11	0	0	0	2	0	0	0	2	0	0	0	0	0	0	0
ASV1465	Bacteria	Planctomycetes	Planctomycetacia	Pirellulales	Pirellulaceae	Unidentified	0	0	0	0	6	12	0	0	0	0	0	0	0	0	16	0	8	2	0	0	0	0	7	0
ASV1471	Bacteria	Chloroflexi	JG30-KF-CM66	Unidentified	Unidentified	Unidentified	14	0	11	0	0	4	0	0	0	0	2	0	0	0	0	0	0	3	0	0	15	2	0	0
ASV1473	Bacteria	Acidobacteria	Subgroup 22	Unidentified	Unidentified	Unidentified	0	0	0	0	0	0	0	0	0	0	10	0	0	19	0	2	0	0	0	0	0	9	0	11
ASV1481	Bacteria	Actinobacteria	MB-A2-108	Unidentified	Unidentified	Unidentified	0	0	0	0	0	0	2	0	0	0	0	18	3	0	0	2	0	16	0	0	0	0	0	10
ASV1485	Bacteria	Acidobacteria	Subgroup 17	Unidentified	Unidentified	Unidentified	20	0	0	0	0	10	4	0	0	0	5	4	0	0	5	0	0	0	3	0	0	0	0	0
ASV1493	Bacteria	Acidobacteria	Subgroup 22	Unidentified	Unidentified	Unidentified	0	0	4	0	0	0	0	0	0	0	2	0	5	0	0	0	3	10	0	0	13	13	0	1
ASV1495	Bacteria	Bacteroidetes	Bacteroidia	Sphingobacteriales	Unidentified	Unidentified	2	0	2	0	0	0	0	0	0	0	12	10	0	4	6	0	0	4	0	0	3	8	0	0
ASV1496	Bacteria	Proteobacteria	Alphaproteobacteria	Reyranellales	Reyranellaceae	Reyranella	0	3	0	0	0	1	0	0	4	0	0	0	0	0	21	0	16	0	0	0	0	0	6	0
ASV1497	Bacteria	Chloroflexi	OLB14	Unidentified	Unidentified	Unidentified	0	3	0	0	5	5	9	0	0	3	2	0	3	6	5	0	6	0	4	0	0	0	0	0
ASV1502	Bacteria	Planctomycetes	Planctomycetacia	Pirellulales	Pirellulaceae	Unidentified	4	15	6	0	0	2	0	0	0	0	5	0	4	8	0	0	0	0	7	0	0	0	0	0
ASV1506	Bacteria	Latescibacteria	Unidentified	Unidentified	Unidentified	Unidentified	0	7	0	0	7	4	3	0	7	0	0	0	10	2	0	0	0	4	3	0	4	0	0	0
ASV1523	Bacteria	WS2	Unidentified	Unidentified	Unidentified	Unidentified	6	0	8	0	0	2	6	0	2	4	6	0	0	0	0	0	2	0	2	0	13	0	0	0
ASV1443	Bacteria	Verrucomicrobia	Verrucomicrobiae	Chthoniobacterales	Chthoniobacteraceae	Candidatus Udaeobacter	0	0	0	0	0	0	0	0	0	0	0	0	0	0	0	0	0	0	0	0	0	0	50	0
ASV1446	Bacteria	Planctomycetes	Phycisphaerae	mle1-8	Unidentified	Unidentified	0	0	9	0	0	0	0	0	0	0	0	0	0	4	0	0	0	0	0	0	0	37	0	0
ASV1449	Bacteria	Planctomycetes	Planctomycetacia	Pirellulales	Pirellulaceae	Unidentified	0	0	0	0	0	0	0	43	0	0	0	0	0	0	0	0	0	0	0	7	0	0	0	0
ASV1453	Bacteria	Gemmatimonadetes	Gemmatimonadetes	Gemmatimonadales	Gemmatimonadaceae	Unidentified	0	0	0	0	0	0	0	0	0	0	0	0	0	5	17	0	0	0	0	0	0	0	28	0
ASV1461	Bacteria	Planctomycetes	Planctomycetacia	Planctomycetales	Unidentified	Unidentified	0	0	0	0	0	0	0	0	0	0	0	0	0	0	0	0	0	0	0	50	0	0	0	0
ASV1463	Bacteria	Acidobacteria	Acidobacteriia	Acidobacteriales	Unidentified	Unidentified	0	0	0	17	0	0	0	0	0	0	0	0	0	0	0	0	0	0	0	33	0	0	0	0
ASV1466	Bacteria	Chloroflexi	Anaerolineae	Anaerolineales	Anaerolineaceae	Unidentified	0	0	11	0	0	0	0	0	0	0	22	0	0	0	0	0	0	0	0	0	17	0	0	0
ASV1470	Bacteria	Actinobacteria	Actinobacteria	Pseudonocardiales	Pseudonocardiaceae	Pseudonocardia	0	0	0	0	19	0	0	0	0	0	11	0	0	0	8	0	2	0	0	0	0	10	0	0
ASV1474	Bacteria	Proteobacteria	Deltaproteobacteria	Desulfarculales	Desulfarculaceae	Unidentified	0	0	0	0	0	0	0	0	0	0	0	43	0	0	0	0	7	0	0	0	0	0	0	0
ASV1477	Bacteria	Acidobacteria	Subgroup 22	Unidentified	Unidentified	Unidentified	0	0	20	0	0	0	0	0	0	0	20	0	0	4	0	0	0	0	0	0	6	0	0	0
ASV1478	Bacteria	Armatimonadetes	Unidentified	Unidentified	Unidentified	Unidentified	6	36	0	0	0	0	2	0	0	0	0	0	6	0	0	0	0	0	0	0	0	0	0	0
ASV1479	Bacteria	Acidobacteria	Subgroup 6	Unidentified	Unidentified	Unidentified	5	0	0	17	0	0	0	0	0	0	0	0	0	0	0	10	0	0	0	2	0	0	0	16
ASV1483	Bacteria	Armatimonadetes	Fimbriimonadia	Fimbriimonadales	Fimbriimonadaceae	Unidentified	0	0	0	0	0	0	0	0	0	0	0	13	0	16	21	0	0	0	0	0	0	0	0	0
ASV1487	Bacteria	Proteobacteria	Alphaproteobacteria	Micropepsales	Micropepsaceae	Unidentified	0	0	0	9	0	0	1	24	0	0	0	0	0	0	0	0	0	0	0	16	0	0	0	0
ASV1491	Bacteria	Proteobacteria	Alphaproteobacteria	Unidentified	Unidentified	Unidentified	3	15	0	0	0	0	0	0	32	0	0	0	0	0	0	0	0	0	0	0	0	0	0	0
ASV1499	Bacteria	Chloroflexi	JG30-KF-CM66	Unidentified	Unidentified	Unidentified	0	0	0	0	19	8	0	0	0	0	4	0	3	0	9	0	0	0	7	0	0	0	0	0
ASV1500	Bacteria	Dependentiae	Babeliae	Babeliales	Vermiphilaceae	Unidentified	0	0	0	20	0	0	0	13	0	0	0	0	0	0	0	0	0	0	0	17	0	0	0	0
ASV1518	Bacteria	Planctomycetes	Pla4 lineage	Unidentified	Unidentified	Unidentified	2	3	1	0	0	0	8	0	0	0	3	0	8	6	4	0	0	2	0	0	13	0	0	0
ASV1520	Bacteria	Proteobacteria	Gammaproteobacteria	JG36-GS-52	Unidentified	Unidentified	0	0	0	4	0	1	0	0	0	12	8	3	0	0	6	0	4	0	0	0	2	0	0	10
ASV1537	Bacteria	Gemmatimonadetes	Gemmatimonadetes	Gemmatimonadales	Gemmatimonadaceae	Unidentified	0	0	0	0	0	0	4	0	0	15	7	0	0	9	4	0	2	0	3	0	0	0	4	2
ASV1556	Bacteria	Proteobacteria	Deltaproteobacteria	MBNT15	Unidentified	Unidentified	3	0	3	0	0	0	3	0	4	1	8	0	3	8	0	0	1	7	1	0	2	6	0	0
ASV1467	Bacteria	Proteobacteria	Gammaproteobacteria	Pseudomonadales	Pseudomonadaceae	Pseudomonas	0	0	0	0	0	0	0	0	49	0	0	0	0	0	0	0	0	0	0	0	0	0	0	0
ASV1472	Bacteria	Rokubacteria	NC10	Rokubacteriales	Unidentified	Unidentified	0	0	0	0	0	0	0	0	49	0	0	0	0	0	0	0	0	0	0	0	0	0	0	0
ASV1476	Bacteria	Proteobacteria	Alphaproteobacteria	Sneathiellales	Sneathiellaceae	Unidentified	26	0	0	0	0	23	0	0	0	0	0	0	0	0	0	0	0	0	0	0	0	0	0	0
ASV1480	Bacteria	Proteobacteria	Alphaproteobacteria	Rhizobiales	Unidentified	Unidentified	28	0	0	0	6	8	7	0	0	0	0	0	0	0	0	0	0	0	0	0	0	0	0	0
ASV1482	Bacteria	Acidobacteria	Acidobacteriia	Acidobacteriales	Unidentified	Unidentified	0	0	0	16	0	0	0	33	0	0	0	0	0	0	0	0	0	0	0	0	0	0	0	0
ASV1484	Bacteria	Gemmatimonadetes	AKAU4049	Unidentified	Unidentified	Unidentified	0	0	0	0	0	0	0	0	0	0	0	0	0	0	0	0	0	0	0	0	12	0	0	37
ASV1486	Bacteria	Bacteroidetes	Bacteroidia	Chitinophagales	Chitinophagaceae	Unidentified	0	0	0	0	0	0	0	0	0	0	0	47	0	2	0	0	0	0	0	0	0	0	0	0
ASV1488	Bacteria	Planctomycetes	Planctomycetacia	Planctomycetales	Rubinisphaeraceae	Planctomicrobium	0	34	0	0	0	0	0	0	10	0	0	0	4	0	0	0	0	0	1	0	0	0	0	0
ASV1489	Bacteria	Chloroflexi	Ktedonobacteria	Ktedonobacterales	Ktedonobacteraceae	Unidentified	0	0	0	0	0	0	0	16	0	0	0	0	0	0	0	0	0	0	0	33	0	0	0	0
ASV1490	Bacteria	Chloroflexi	Anaerolineae	Unidentified	Unidentified	Unidentified	0	0	0	0	0	0	0	49	0	0	0	0	0	0	0	0	0	0	0	0	0	0	0	0
ASV1494	Bacteria	Verrucomicrobia	Verrucomicrobiae	Pedosphaerales	Pedosphaeraceae	Unidentified	0	0	0	0	0	0	0	45	0	0	0	0	0	0	0	0	0	0	0	4	0	0	0	0
ASV1503	Bacteria	Bacteroidetes	Bacteroidia	Chitinophagales	Chitinophagaceae	Unidentified	0	0	0	1	0	0	0	0	0	0	0	14	0	0	0	17	0	0	0	0	0	0	0	17
ASV1507	Bacteria	Acidobacteria	Holophagae	Subgroup 7	Unidentified	Unidentified	0	0	0	0	0	0	0	0	0	0	0	0	0	0	11	0	0	0	0	0	0	0	38	0
ASV1508	Bacteria	Actinobacteria	Thermoleophilia	Solirubrobacterales	Unidentified	Unidentified	0	0	0	0	0	0	0	0	0	0	0	0	2	0	0	0	0	39	0	0	0	8	0	0
ASV1509	Bacteria	Acidobacteria	Blastocatellia (Subgroup 4)	Pyrinomonadales	Pyrinomonadaceae	RB41	0	0	0	42	0	0	0	7	0	0	0	0	0	0	0	0	0	0	0	0	0	0	0	0
ASV1510	Bacteria	Acidobacteria	Blastocatellia (Subgroup 4)	Blastocatellales	Blastocatellaceae	Blastocatella	0	0	8	0	0	0	0	0	0	0	4	0	8	0	29	0	0	0	0	0	0	0	0	0
ASV1513	Bacteria	Planctomycetes	OM190	Unidentified	Unidentified	Unidentified	0	0	0	2	0	0	0	0	0	0	0	0	0	8	0	0	0	0	0	0	17	22	0	0
ASV1514	Bacteria	Proteobacteria	Gammaproteobacteria	Burkholderiales	Burkholderiaceae	Unidentified	0	3	0	0	0	6	0	0	7	0	5	0	6	10	0	0	0	0	0	0	0	12	0	0
ASV1515	Bacteria	Planctomycetes	Phycisphaerae	Tepidisphaerales	WD2101 soil group	Unidentified	0	0	17	0	0	0	6	0	0	0	0	0	0	4	1	0	0	0	18	0	0	3	0	0
ASV1522	Bacteria	Bacteroidetes	Bacteroidia	Sphingobacteriales	Lentimicrobiaceae	Unidentified	3	0	3	13	0	0	0	0	0	0	0	3	2	2	0	0	0	0	0	23	0	0	0	0
ASV1528	Bacteria	Actinobacteria	Thermoleophilia	Solirubrobacterales	Unidentified	Unidentified	0	0	0	0	0	0	0	0	0	0	7	3	0	4	0	13	0	0	0	0	0	0	0	22
ASV1529	Bacteria	Planctomycetes	OM190	Unidentified	Unidentified	Unidentified	0	12	0	0	0	15	0	0	0	2	0	0	0	0	9	0	11	0	0	0	0	0	0	0
ASV1534	Bacteria	Planctomycetes	Phycisphaerae	CCM11a	Unidentified	Unidentified	10	6	0	0	0	10	10	0	6	3	0	0	4	0	0	0	0	0	0	0	0	0	0	0
ASV1558	Bacteria	Acidobacteria	Acidobacteriia	Solibacterales	Solibacteraceae (Subgroup 3)	Bryobacter	1	0	1	0	18	1	6	0	0	3	0	0	1	6	0	0	3	0	9	0	0	0	0	0
ASV1560	Bacteria	Latescibacteria	Unidentified	Unidentified	Unidentified	Unidentified	0	0	1	0	6	3	0	0	0	2	1	0	3	9	0	0	18	0	0	0	6	0	0	0
ASV1567	Bacteria	Proteobacteria	Alphaproteobacteria	Rhizobiales	Unidentified	Unidentified	0	2	0	0	0	0	13	0	0	0	3	0	6	14	0	0	0	0	6	0	2	3	0	0
ASV1568	Bacteria	Patescibacteria	ABY1	Unidentified	Unidentified	Unidentified	0	0	1	0	4	0	2	0	0	1	0	0	1	3	19	0	3	0	2	0	0	13	0	0
ASV1570	Bacteria	Planctomycetes	Planctomycetacia	Pirellulales	Pirellulaceae	Unidentified	3	4	11	0	0	0	3	0	4	3	3	0	2	0	1	0	1	4	0	0	6	4	0	0
ASV1575	Bacteria	Actinobacteria	Acidimicrobiia	Unidentified	Unidentified	Unidentified	0	11	0	0	0	0	0	0	4	4	3	0	3	0	5	0	6	0	4	0	9	0	0	0
ASV1501	Bacteria	Proteobacteria	Gammaproteobacteria	JG36-TzT-191	Unidentified	Unidentified	0	0	0	9	0	0	0	30	0	0	0	0	0	0	0	0	0	0	0	9	0	0	0	0
ASV1504	Bacteria	Firmicutes	Bacilli	Bacillales	Planococcaceae	Unidentified	0	0	0	0	48	0	0	0	0	0	0	0	0	0	0	0	0	0	0	0	0	0	0	0
ASV1505	Bacteria	Verrucomicrobia	Verrucomicrobiae	S-BQ2-57 soil group	Unidentified	Unidentified	0	0	0	0	0	0	0	0	0	0	0	0	0	0	0	0	48	0	0	0	0	0	0	0
ASV1511	Bacteria	Acidobacteria	Blastocatellia (Subgroup 4)	Blastocatellales	Blastocatellaceae	Unidentified	0	0	0	0	0	32	0	0	0	0	0	0	16	0	0	0	0	0	0	0	0	0	0	0
ASV1512	Bacteria	Proteobacteria	Gammaproteobacteria	Burkholderiales	Burkholderiaceae	Unidentified	0	0	0	0	0	0	0	0	3	12	4	0	0	0	10	0	0	0	0	0	0	0	19	0
ASV1516	Bacteria	Gemmatimonadetes	Gemmatimonadetes	Gemmatimonadales	Gemmatimonadaceae	Unidentified	0	0	0	0	0	0	0	32	0	0	0	0	0	0	0	0	0	0	0	16	0	0	0	0
ASV1517	Bacteria	Dependentiae	Babeliae	Babeliales	Unidentified	Unidentified	0	0	0	48	0	0	0	0	0	0	0	0	0	0	0	0	0	0	0	0	0	0	0	0
ASV1519	Bacteria	Verrucomicrobia	Verrucomicrobiae	Pedosphaerales	Pedosphaeraceae	Unidentified	0	0	0	37	0	0	0	0	0	0	0	0	0	0	0	0	0	0	0	0	0	0	0	11
ASV1521	Bacteria	Acidobacteria	Subgroup 22	Unidentified	Unidentified	Unidentified	15	10	0	0	0	0	0	0	18	0	0	0	5	0	0	0	0	0	0	0	0	0	0	0
ASV1526	Bacteria	Proteobacteria	Gammaproteobacteria	Betaproteobacteriales	Unidentified	Unidentified	0	0	0	0	0	0	0	10	0	0	0	0	0	0	0	0	0	0	0	38	0	0	0	0
ASV1527	Bacteria	Actinobacteria	Actinobacteria	Micrococcales	Intrasporangiaceae	Oryzihumus	0	0	0	0	0	0	0	0	0	0	7	0	0	0	0	0	0	0	0	0	5	0	0	36
ASV1532	Bacteria	Acidobacteria	Subgroup 6	Unidentified	Unidentified	Unidentified	12	0	0	0	0	0	5	0	0	0	0	0	0	0	0	0	0	0	0	0	21	10	0	0
ASV1533	Bacteria	Bacteroidetes	Bacteroidia	Chitinophagales	Chitinophagaceae	Terrimonas	0	0	0	0	0	0	0	0	0	18	0	0	17	0	0	0	0	6	7	0	0	0	0	0
ASV1541	Bacteria	Chloroflexi	Anaerolineae	Caldilineales	Caldilineaceae	Unidentified	4	0	4	0	0	0	0	0	0	0	0	0	6	5	2	0	10	2	15	0	0	0	0	0
ASV1544	Bacteria	Proteobacteria	Gammaproteobacteria	Betaproteobacteriales	Rhodocyclaceae	Steroli	0	0	0	0	0	2	0	0	29	2	0	0	6	0	2	0	7	0	0	0	0	0	0	0
ASV1545	Bacteria	Planctomycetes	Phycisphaerae	mle1-8	Unidentified	Unidentified	1	2	2	0	0	0	0	0	11	5	0	0	0	2	8	0	3	8	0	0	6	0	0	0
ASV1547	Bacteria	Armatimonadetes	Fimbriimonadia	Fimbriimonadales	Fimbriimonadaceae	Unidentified	0	0	6	0	0	0	0	0	17	0	5	0	1	6	0	0	0	2	9	0	2	0	0	0
ASV1548	Bacteria	Planctomycetes	Phycisphaerae	Tepidisphaerales	WD2101 soil group	Unidentified	0	0	3	0	7	5	1	0	0	0	7	0	0	15	0	0	0	2	8	0	0	0	0	0
ASV1549	Bacteria	Bacteroidetes	Bacteroidia	Chitinophagales	Chitinophagaceae	Flavisolibacter	0	0	6	0	0	0	0	0	0	0	5	0	0	0	1	0	0	0	0	0	0	10	26	0
ASV1550	Bacteria	Planctomycetes	Planctomycetacia	Gemmatales	Gemmataceae	Unidentified	0	24	3	0	0	2	2	0	0	0	0	0	4	0	0	0	11	0	0	0	0	2	0	0
ASV1552	Bacteria	Chloroflexi	OLB14	Unidentified	Unidentified	Unidentified	5	0	0	0	0	0	0	0	0	0	6	0	0	0	0	0	0	21	10	0	6	0	0	0
ASV1559	Bacteria	Bacteroidetes	Bacteroidia	Sphingobacteriales	Unidentified	Unidentified	0	0	14	0	0	0	0	0	0	0	0	0	0	5	0	0	0	0	6	0	12	0	11	0
ASV1563	Bacteria	Verrucomicrobia	Verrucomicrobiae	Pedosphaerales	Pedosphaeraceae	Unidentified	0	0	10	3	0	0	0	0	4	0	0	0	0	0	0	0	0	4	0	0	15	12	0	0
ASV1571	Bacteria	Planctomycetes	Planctomycetacia	Pirellulales	Pirellulaceae	Blastopirellula	0	0	0	0	0	3	0	0	0	10	0	0	0	7	17	0	9	0	2	0	0	0	0	0
ASV1576	Bacteria	Verrucomicrobia	Verrucomicrobiae	Pedosphaerales	Pedosphaeraceae	Unidentified	8	4	9	0	0	0	2	0	0	0	4	0	1	0	0	0	0	8	2	0	4	6	0	0
ASV1579	Bacteria	Verrucomicrobia	Verrucomicrobiae	Chthoniobacterales	Chthoniobacteraceae	Candidatus Udaeobacter	0	0	8	3	0	0	3	3	0	8	0	0	0	0	8	0	1	1	8	5	0	0	0	0
ASV1588	Bacteria	Proteobacteria	Alphaproteobacteria	Elsterales	Unidentified	Unidentified	0	0	5	0	19	3	0	0	0	2	8	2	0	0	3	0	2	2	0	0	0	2	0	0
ASV1524	Bacteria	Bacteroidetes	Ignavibacteria	Kryptoniales	Unidentified	Unidentified	0	0	0	0	0	0	0	4	0	0	0	0	0	0	0	0	0	0	0	43	0	0	0	0
ASV1525	Bacteria	Proteobacteria	Deltaproteobacteria	Bdellovibrionales	Bdellovibrionaceae	OM27 clade	0	0	0	0	0	0	0	0	0	0	0	0	0	0	0	0	0	0	0	0	0	0	0	47
ASV1530	Bacteria	Bacteroidetes	Bacteroidia	Chitinophagales	Chitinophagaceae	Terrimonas	29	0	0	0	0	0	18	0	0	0	0	0	0	0	0	0	0	0	0	0	0	0	0	0
ASV1531	Bacteria	Planctomycetes	Pla4 lineage	Unidentified	Unidentified	Unidentified	20	0	0	0	0	0	17	0	10	0	0	0	0	0	0	0	0	0	0	0	0	0	0	0
ASV1535	Bacteria	Proteobacteria	Gammaproteobacteria	Betaproteobacteriales	Nitrosomonadaceae	IS-44	0	0	0	0	0	0	0	0	0	0	0	47	0	0	0	0	0	0	0	0	0	0	0	0
ASV1536	Bacteria	Acidobacteria	Blastocatellia (Subgroup 4)	Blastocatellales	Blastocatellaceae	Blastocatella	0	0	0	0	0	0	0	0	0	0	0	0	0	8	0	0	0	0	0	0	0	0	39	0
ASV1538	Bacteria	Planctomycetes	Planctomycetacia	Pirellulales	Pirellulaceae	Pirellula	0	0	0	0	0	0	0	0	0	0	0	47	0	0	0	0	0	0	0	0	0	0	0	0
ASV1539	Bacteria	Proteobacteria	Deltaproteobacteria	MBNT15	Unidentified	Unidentified	0	0	0	8	0	0	0	0	0	0	0	12	0	0	0	27	0	0	0	0	0	0	0	0
ASV1540	Bacteria	Bacteroidetes	Bacteroidia	Sphingobacteriales	Sphingobacteriaceae	Solitalea	0	0	0	0	0	0	0	0	47	0	0	0	0	0	0	0	0	0	0	0	0	0	0	0
ASV1542	Bacteria	Proteobacteria	Gammaproteobacteria	Betaproteobacteriales	Unidentified	Unidentified	0	0	0	0	0	0	0	0	0	0	3	0	0	0	0	0	0	5	9	0	5	25	0	0
ASV1543	Bacteria	Proteobacteria	Alphaproteobacteria	Rhizobiales	Rhizobiales Incertae Sedis	Unidentified	0	0	0	0	0	0	0	0	0	9	0	0	0	0	0	0	0	0	0	0	0	0	38	0
ASV1546	Bacteria	Proteobacteria	Deltaproteobacteria	Myxococcales	Haliangiaceae	Haliangium	0	0	0	0	0	0	0	0	0	0	0	0	0	0	0	27	0	0	0	0	0	0	0	20
ASV1551	Bacteria	Chlamydiae	Chlamydiae	Chlamydiales	Unidentified	Unidentified	0	26	2	0	0	19	0	0	0	0	0	0	0	0	0	0	0	0	0	0	0	0	0	0
ASV1553	Bacteria	Patescibacteria	Saccharimonadia	Saccharimonadales	Unidentified	Unidentified	0	0	0	0	24	0	0	0	0	2	0	0	0	2	11	0	6	0	0	0	0	2	0	0
ASV1554	Bacteria	Actinobacteria	Thermoleophilia	Gaiellales	Gaiellaceae	Gaiella	0	0	0	0	0	7	4	0	0	0	0	3	0	0	0	9	0	0	0	0	0	0	0	24
ASV1555	Bacteria	Proteobacteria	Deltaproteobacteria	NB1-j	Unidentified	Unidentified	0	25	0	0	0	0	0	0	10	0	0	0	9	0	0	0	0	0	3	0	0	0	0	0
ASV1562	Bacteria	Planctomycetes	Planctomycetacia	Pirellulales	Pirellulaceae	Pirellula	0	0	0	0	2	3	0	0	0	0	7	0	0	0	0	0	24	0	0	0	11	0	0	0
ASV1566	Bacteria	Proteobacteria	Alphaproteobacteria	Rhizobiales	Rhizobiales Incertae Sedis	Unidentified	0	0	0	0	0	0	0	0	0	5	0	0	0	0	42	0	0	0	0	0	0	0	0	0
ASV1569	Bacteria	Rokubacteria	NC10	Rokubacteriales	Unidentified	Unidentified	0	25	0	0	0	2	0	0	3	0	4	0	0	0	0	0	0	2	0	0	11	0	0	0
ASV1573	Bacteria	Proteobacteria	Gammaproteobacteria	Gammaproteobacteria Incertae Sedis	Unidentified	Unidentified	0	0	0	10	0	0	0	30	0	0	0	0	0	0	0	4	0	0	0	3	0	0	0	0
ASV1577	Bacteria	Acidobacteria	Subgroup 6	Unidentified	Unidentified	Unidentified	0	0	0	0	0	0	0	0	0	0	16	0	0	11	0	0	0	0	4	0	0	5	0	11
ASV1582	Bacteria	Proteobacteria	Deltaproteobacteria	Desulfuromonadales	Geobacteraceae	Geobacter	0	0	6	0	0	0	0	0	0	0	0	7	0	12	0	0	0	0	0	0	9	0	0	13
ASV1584	Bacteria	Planctomycetes	Phycisphaerae	Phycisphaerales	Phycisphaeraceae	AKYG587	4	0	16	0	0	0	0	0	0	0	3	0	0	0	0	0	0	2	0	0	13	9	0	0
ASV1585	Bacteria	Chloroflexi	Anaerolineae	Unidentified	Unidentified	Unidentified	0	0	0	0	19	0	3	0	5	0	8	0	0	0	0	0	12	0	0	0	0	0	0	0
ASV1587	Bacteria	Acidobacteria	Subgroup 15	Unidentified	Unidentified	Unidentified	5	0	4	0	0	0	0	0	0	0	8	0	5	0	0	0	0	0	0	0	25	0	0	0
ASV1615	Bacteria	Actinobacteria	Acidimicrobiia	Unidentified	Unidentified	Unidentified	0	0	0	0	0	0	0	0	0	0	11	3	0	10	0	6	0	0	4	0	0	2	0	11
ASV1557	Bacteria	Actinobacteria	Actinobacteria	Pseudonocardiales	Pseudonocardiaceae	Pseudonocardia	0	0	0	0	0	0	0	0	0	0	0	0	0	0	0	0	0	0	46	0	0	0	0	0
ASV1561	Bacteria	Acidobacteria	Subgroup 6	Unidentified	Unidentified	Unidentified	0	0	0	0	0	0	0	0	0	0	0	0	0	46	0	0	0	0	0	0	0	0	0	0
ASV1564	Bacteria	Proteobacteria	Deltaproteobacteria	SAR324 clade(Marine group B)	Unidentified	Unidentified	0	0	0	0	0	0	0	0	0	0	0	0	0	0	0	46	0	0	0	0	0	0	0	0
ASV1565	Bacteria	Patescibacteria	Gracilibacteria	Candidatus Peribacteria	Unidentified	Unidentified	0	0	0	46	0	0	0	0	0	0	0	0	0	0	0	0	0	0	0	0	0	0	0	0
ASV1572	Bacteria	Bacteroidetes	Ignavibacteria	SJA-28	Unidentified	Unidentified	0	0	0	0	0	0	0	10	0	0	0	0	0	0	0	0	0	0	0	36	0	0	0	0
ASV1574	Bacteria	Proteobacteria	Deltaproteobacteria	Myxococcales	Haliangiaceae	Haliangium	0	0	0	46	0	0	0	0	0	0	0	0	0	0	0	0	0	0	0	0	0	0	0	0
ASV1580	Bacteria	Proteobacteria	Alphaproteobacteria	Unidentified	Unidentified	Unidentified	0	0	0	0	0	0	0	13	0	0	0	0	0	0	0	0	0	0	0	33	0	0	0	0
ASV1583	Bacteria	Acidobacteria	Blastocatellia (Subgroup 4)	Unidentified	Unidentified	Unidentified	0	0	0	0	0	22	0	0	4	7	0	0	3	7	0	0	3	0	0	0	0	0	0	0
ASV1589	Bacteria	Planctomycetes	Phycisphaerae	CCM11a	Unidentified	Unidentified	0	0	0	0	0	0	0	0	0	14	0	0	0	1	31	0	0	0	0	0	0	0	0	0
ASV1591	Bacteria	Actinobacteria	Thermoleophilia	Gaiellales	Unidentified	Unidentified	0	0	21	0	0	0	0	0	0	0	8	5	0	4	0	0	0	0	0	0	8	0	0	0
ASV1597	Bacteria	Verrucomicrobia	Verrucomicrobiae	Chthoniobacterales	Chthoniobacteraceae	Candidatus Udaeobacter	0	0	0	22	0	0	0	2	0	0	0	0	0	0	0	0	0	0	0	22	0	0	0	0
ASV1598	Bacteria	Proteobacteria	Gammaproteobacteria	Betaproteobacteriales	Unidentified	Unidentified	0	0	0	0	0	0	0	0	0	17	6	0	0	6	17	0	0	0	0	0	0	0	0	0
ASV1599	Bacteria	Proteobacteria	Alphaproteobacteria	Rhizobiales	Unidentified	Unidentified	0	0	0	0	0	0	0	0	0	0	0	21	0	0	0	0	4	0	7	0	0	0	0	14
ASV1613	Bacteria	Dependentiae	Babeliae	Babeliales	Vermiphilaceae	Unidentified	0	0	0	0	0	11	0	0	21	1	0	0	6	2	0	0	3	0	2	0	0	0	0	0
ASV1614	Bacteria	Proteobacteria	Gammaproteobacteria	Betaproteobacteriales	Nitrosomonadaceae	MND1	0	0	0	0	0	0	4	22	0	0	0	7	0	7	0	0	6	0	0	0	0	0	0	0
ASV1617	Bacteria	Verrucomicrobia	Verrucomicrobiae	Pedosphaerales	Pedosphaeraceae	Unidentified	1	0	6	0	0	0	0	0	0	8	8	0	0	16	2	0	2	0	3	0	0	0	0	0
ASV1625	Bacteria	Acidobacteria	Acidobacteriia	Solibacterales	Solibacteraceae (Subgroup 3)	Candidatus Solibacter	0	2	15	0	0	0	0	0	2	3	7	0	0	0	0	0	0	0	0	0	2	15	0	0
ASV1631	Bacteria	Chloroflexi	Ktedonobacteria	C0119	Unidentified	Unidentified	0	0	0	0	0	0	0	0	0	9	2	0	2	7	9	0	0	3	10	0	0	0	4	0
ASV1632	Bacteria	Proteobacteria	Gammaproteobacteria	Xanthomonadales	Xanthomonadaceae	Lysobacter	0	0	0	0	0	0	0	0	0	0	11	0	0	6	3	0	0	0	0	0	14	12	0	0
ASV1659	Bacteria	Proteobacteria	Deltaproteobacteria	Myxococcales	Haliangiaceae	Haliangium	0	3	5	0	6	0	0	0	4	0	2	0	6	0	0	0	5	3	10	0	0	2	0	0
ASV1578	Bacteria	Chloroflexi	Chloroflexia	Chloroflexales	Roseiflexaceae	Unidentified	7	0	18	0	0	0	7	0	0	0	0	0	0	0	0	0	0	13	0	0	0	0	0	0
ASV1581	Bacteria	Entotheonellaeota	Entotheonellia	Entotheonellales	Entotheonellaceae	Unidentified	0	0	0	0	0	0	0	0	0	0	0	0	0	0	0	0	0	0	0	0	0	0	0	45
ASV1586	Bacteria	Chloroflexi	Dehalococcoidia	Unidentified	Unidentified	Unidentified	0	0	0	0	0	0	0	45	0	0	0	0	0	0	0	0	0	0	0	0	0	0	0	0
ASV1590	Bacteria	Proteobacteria	Alphaproteobacteria	Rhizobiales	Hyphomicrobiaceae	Pedomicrobium	0	0	0	0	0	0	0	0	0	0	0	0	0	12	9	0	3	0	17	0	0	0	4	0
ASV1592	Bacteria	Proteobacteria	Alphaproteobacteria	Puniceispirillales	Unidentified	Unidentified	0	19	0	0	0	0	26	0	0	0	0	0	0	0	0	0	0	0	0	0	0	0	0	0
ASV1593	Bacteria	Actinobacteria	Actinobacteria	Pseudonocardiales	Pseudonocardiaceae	Unidentified	0	0	0	0	0	0	0	0	0	13	0	0	0	0	0	0	0	0	32	0	0	0	0	0
ASV1594	Bacteria	Verrucomicrobia	Verrucomicrobiae	Verrucomicrobiales	Verrucomicrobiaceae	Unidentified	0	0	0	0	45	0	0	0	0	0	0	0	0	0	0	0	0	0	0	0	0	0	0	0
ASV1595	Bacteria	Elusimicrobia	Lineage IIa	Unidentified	Unidentified	Unidentified	0	0	0	0	14	0	0	0	0	0	0	0	0	0	7	0	15	0	6	0	0	0	3	0
ASV1596	Bacteria	Planctomycetes	Planctomycetacia	Isosphaerales	Isosphaeraceae	Unidentified	0	0	0	0	0	0	0	45	0	0	0	0	0	0	0	0	0	0	0	0	0	0	0	0
ASV1600	Bacteria	Proteobacteria	Alphaproteobacteria	Rhizobiales	Xanthobacteraceae	Unidentified	0	0	0	41	0	0	0	0	0	0	0	0	0	0	0	0	0	0	0	4	0	0	0	0
ASV1601	Bacteria	Chloroflexi	Anaerolineae	Unidentified	Unidentified	Unidentified	0	0	0	0	0	0	0	0	6	0	0	0	3	0	36	0	0	0	0	0	0	0	0	0
ASV1602	Bacteria	Entotheonellaeota	Entotheonellia	Entotheonellales	Entotheonellaceae	Unidentified	0	0	0	0	0	0	0	0	0	0	5	5	0	22	0	0	0	0	0	0	0	0	0	13
ASV1603	Bacteria	Acidobacteria	Subgroup 22	Unidentified	Unidentified	Unidentified	0	0	0	0	0	28	17	0	0	0	0	0	0	0	0	0	0	0	0	0	0	0	0	0
ASV1604	Bacteria	Latescibacteria	Unidentified	Unidentified	Unidentified	Unidentified	0	0	0	0	0	25	20	0	0	0	0	0	0	0	0	0	0	0	0	0	0	0	0	0
ASV1606	Bacteria	Actinobacteria	Thermoleophilia	Gaiellales	Gaiellaceae	Gaiella	0	0	0	0	0	0	0	0	0	0	5	40	0	0	0	0	0	0	0	0	0	0	0	0
ASV1608	Bacteria	Planctomycetes	Phycisphaerae	Tepidisphaerales	WD2101 soil group	Unidentified	0	0	0	0	0	0	0	0	0	6	0	0	0	0	0	0	0	4	0	0	0	0	35	0
ASV1610	Bacteria	Chloroflexi	OLB14	Unidentified	Unidentified	Unidentified	28	0	0	0	0	0	17	0	0	0	0	0	0	0	0	0	0	0	0	0	0	0	0	0
ASV1611	Bacteria	Chloroflexi	Chloroflexia	Chloroflexales	Roseiflexaceae	Unidentified	0	0	0	0	0	0	0	0	0	0	17	18	0	0	10	0	0	0	0	0	0	0	0	0
ASV1612	Bacteria	Planctomycetes	Planctomycetacia	Gemmatales	Gemmataceae	Unidentified	9	0	0	0	0	0	5	0	0	0	0	0	0	6	0	0	0	0	0	0	0	0	25	0
ASV1622	Bacteria	Omnitrophicaeota	Unidentified	Unidentified	Unidentified	Unidentified	28	0	0	0	0	4	13	0	0	0	0	0	0	0	0	0	0	0	0	0	0	0	0	0
ASV1623	Bacteria	Proteobacteria	Gammaproteobacteria	Acidiferrobacterales	Acidiferrobacteraceae	Unidentified	0	0	2	0	0	0	0	0	0	0	0	0	0	0	0	0	0	0	0	0	42	1	0	0
ASV1624	Bacteria	Planctomycetes	Planctomycetacia	Pirellulales	Pirellulaceae	Unidentified	0	0	7	1	0	0	0	0	0	0	0	0	0	0	0	0	0	3	0	0	34	0	0	0
ASV1626	Bacteria	Chloroflexi	Dehalococcoidia	Unidentified	Unidentified	Unidentified	0	0	0	0	0	0	0	0	0	0	0	17	0	5	0	15	0	0	3	0	0	0	0	5
ASV1628	Bacteria	Chloroflexi	OLB14	Unidentified	Unidentified	Unidentified	0	0	0	0	13	11	0	0	0	0	0	0	0	0	17	0	0	0	4	0	0	0	0	0
ASV1635	Bacteria	Chloroflexi	JG30-KF-CM66	Unidentified	Unidentified	Unidentified	0	0	0	0	18	0	0	0	0	4	0	0	0	0	13	0	5	0	0	0	0	0	5	0
ASV1636	Bacteria	Acidobacteria	Subgroup 17	Unidentified	Unidentified	Unidentified	4	8	0	0	0	8	17	0	0	0	0	0	0	0	0	0	8	0	0	0	0	0	0	0
ASV1637	Bacteria	Armatimonadetes	Chthonomonadetes	Chthonomonadales	Unidentified	Unidentified	4	0	7	0	0	10	8	0	0	0	6	3	0	0	0	0	0	0	0	0	7	0	0	0
ASV1639	Bacteria	Chloroflexi	KD4-96	Unidentified	Unidentified	Unidentified	8	6	0	0	0	0	9	0	0	0	0	0	0	0	0	0	0	0	8	0	14	0	0	0
ASV1640	Bacteria	Actinobacteria	MB-A2-108	Unidentified	Unidentified	Unidentified	0	0	0	0	0	0	2	0	0	0	0	4	0	0	0	13	0	0	2	0	0	0	0	24
ASV1644	Bacteria	Actinobacteria	Acidimicrobiia	Microtrichales	Unidentified	Unidentified	0	0	0	0	0	0	0	0	0	0	0	15	0	9	0	0	0	0	0	0	8	0	3	10
ASV1647	Bacteria	Proteobacteria	Alphaproteobacteria	Rhizobiales	Rhizobiaceae	Unidentified	0	0	0	0	0	0	0	0	0	4	0	14	0	0	0	6	0	0	4	0	0	0	0	17
ASV1649	Bacteria	Proteobacteria	Alphaproteobacteria	Rhizobiales	Rhizobiales Incertae Sedis	Bauldia	3	0	0	0	0	3	0	0	0	0	0	20	0	0	0	0	0	0	0	0	4	5	0	10
ASV1651	Bacteria	Planctomycetes	Planctomycetacia	Planctomycetales	Unidentified	Unidentified	0	4	0	0	0	5	0	0	5	0	0	0	5	0	22	0	4	0	0	0	0	0	0	0
ASV1657	Bacteria	Actinobacteria	Actinobacteria	Propionibacteriales	Nocardioidaceae	Kribbella	0	3	3	0	0	0	9	0	0	0	0	0	6	5	0	0	0	3	16	0	0	0	0	0
ASV1658	Bacteria	Proteobacteria	Gammaproteobacteria	Betaproteobacteriales	Nitrosomonadaceae	mle1-7	5	0	12	0	2	0	0	0	0	0	0	0	0	2	4	0	0	0	0	0	9	5	6	0
ASV1661	Bacteria	Actinobacteria	Acidimicrobiia	Unidentified	Unidentified	Unidentified	5	0	0	4	0	0	0	0	0	0	6	6	0	0	0	6	0	0	0	0	11	0	0	7
ASV1673	Bacteria	Proteobacteria	Deltaproteobacteria	Bdellovibrionales	Bdellovibrionaceae	Bdellovibrio	0	0	5	0	0	0	0	0	0	0	0	3	0	0	0	0	4	2	5	0	13	5	8	0
ASV1709	Bacteria	Proteobacteria	Alphaproteobacteria	Caulobacterales	Caulobacteraceae	Brevundimonas	0	6	2	0	1	5	2	0	10	5	0	2	0	0	0	0	0	0	0	0	3	1	8	0
ASV1605	Bacteria	Proteobacteria	Gammaproteobacteria	Betaproteobacteriales	Nitrosomonadaceae	IS-44	0	0	0	0	0	18	0	0	26	0	0	0	0	0	0	0	0	0	0	0	0	0	0	0
ASV1607	Bacteria	Verrucomicrobia	Verrucomicrobiae	Chthoniobacterales	Xiphinematobacteraceae	Candidatus Xiphinematobacter	0	0	0	44	0	0	0	0	0	0	0	0	0	0	0	0	0	0	0	0	0	0	0	0
ASV1609	Bacteria	Latescibacteria	Unidentified	Unidentified	Unidentified	Unidentified	0	0	0	0	0	0	0	0	0	0	3	25	0	6	0	0	0	0	0	0	10	0	0	0
ASV1616	Bacteria	Acidobacteria	Acidobacteriia	Subgroup 2	Unidentified	Unidentified	0	0	0	0	0	0	0	0	0	0	0	0	0	0	0	0	0	0	0	44	0	0	0	0
ASV1618	Bacteria	Planctomycetes	Planctomycetacia	Gemmatales	Gemmataceae	Unidentified	0	0	44	0	0	0	0	0	0	0	0	0	0	0	0	0	0	0	0	0	0	0	0	0
ASV1619	Bacteria	Planctomycetes	Phycisphaerae	Tepidisphaerales	WD2101 soil group	Unidentified	0	0	0	0	0	0	0	0	0	0	0	0	0	0	0	0	0	0	0	0	0	0	44	0
ASV1620	Bacteria	Chloroflexi	KD4-96	Unidentified	Unidentified	Unidentified	0	0	2	0	0	0	0	0	0	4	0	0	0	0	0	0	0	0	0	0	23	15	0	0
ASV1621	Bacteria	Actinobacteria	Acidimicrobiia	Actinomarinales	Unidentified	Unidentified	0	0	0	0	0	28	10	0	0	0	0	0	0	0	0	0	0	6	0	0	0	0	0	0
ASV1627	Bacteria	Acidobacteria	Subgroup 6	Unidentified	Unidentified	Unidentified	0	0	0	0	21	0	0	0	0	14	0	0	0	0	9	0	0	0	0	0	0	0	0	0
ASV1629	Bacteria	Acidobacteria	Acidobacteriia	Acidobacteriales	Unidentified	Unidentified	0	0	0	44	0	0	0	0	0	0	0	0	0	0	0	0	0	0	0	0	0	0	0	0
ASV1630	Bacteria	Proteobacteria	Gammaproteobacteria	Burkholderiales	Burkholderiaceae	Rhizobacter	0	0	0	21	0	0	0	0	0	0	0	13	0	0	0	0	0	0	10	0	0	0	0	0
ASV1633	Bacteria	Acidobacteria	Blastocatellia (Subgroup 4)	Blastocatellales	Blastocatellaceae	Stenotrophobacter	0	0	0	0	0	0	0	0	0	0	0	0	0	11	20	0	0	0	0	0	0	0	13	0
ASV1634	Bacteria	Gemmatimonadetes	Gemmatimonadetes	Gemmatimonadales	Gemmatimonadaceae	Unidentified	0	0	0	0	0	7	37	0	0	0	0	0	0	0	0	0	0	0	0	0	0	0	0	0
ASV1638	Bacteria	Dependentiae	Babeliae	Babeliales	Unidentified	Unidentified	16	0	15	0	0	0	0	0	0	0	5	0	0	4	0	0	0	0	0	0	4	0	0	0
ASV1641	Bacteria	Chloroflexi	Anaerolineae	Anaerolineales	Anaerolineaceae	Unidentified	0	0	3	0	0	0	0	0	0	0	0	12	0	0	0	5	0	0	0	0	0	0	0	24
ASV1642	Bacteria	Chloroflexi	Anaerolineae	Anaerolineales	Anaerolineaceae	Unidentified	0	0	0	0	0	0	0	18	0	0	0	0	0	0	0	0	0	0	0	26	0	0	0	0
ASV1646	Bacteria	Actinobacteria	Actinobacteria	Pseudonocardiales	Pseudonocardiaceae	Crossiella	0	0	0	0	0	0	0	38	0	0	0	0	0	0	0	0	0	0	0	6	0	0	0	0
ASV1648	Bacteria	Actinobacteria	Thermoleophilia	Solirubrobacterales	Solirubrobacteraceae	Unidentified	0	0	0	17	0	0	0	6	0	0	0	0	0	0	0	0	0	0	0	21	0	0	0	0
ASV1650	Bacteria	Proteobacteria	Alphaproteobacteria	Rhizobiales	Hyphomicrobiaceae	Unidentified	0	0	0	0	35	0	0	0	0	0	0	0	0	0	0	0	0	0	0	9	0	0	0	0
ASV1652	Bacteria	Proteobacteria	Alphaproteobacteria	Rhizobiales	Xanthobacteraceae	Unidentified	6	0	0	0	17	7	0	0	0	0	0	0	0	14	0	0	0	0	0	0	0	0	0	0
ASV1654	Bacteria	Proteobacteria	Gammaproteobacteria	Betaproteobacteriales	Unidentified	Unidentified	0	0	0	0	0	0	0	0	0	0	7	0	6	0	0	0	0	0	0	0	31	0	0	0
ASV1676	Bacteria	Proteobacteria	Gammaproteobacteria	Betaproteobacteriales	Unidentified	Unidentified	0	0	27	0	0	0	4	0	0	0	0	0	4	0	0	0	0	0	0	0	3	6	0	0
ASV1688	Bacteria	Planctomycetes	Pla4 lineage	Unidentified	Unidentified	Unidentified	7	0	3	0	0	0	15	0	12	0	1	0	1	0	0	0	0	2	1	0	2	0	0	0
ASV1643	Bacteria	Proteobacteria	Deltaproteobacteria	RCP2-54	Unidentified	Unidentified	0	0	0	0	0	0	0	1	0	0	0	0	0	0	0	0	0	0	0	17	0	0	25	0
ASV1645	Bacteria	Chloroflexi	Anaerolineae	Unidentified	Unidentified	Unidentified	0	0	0	0	0	0	0	0	0	0	0	0	0	43	0	0	0	0	0	0	0	0	0	0
ASV1653	Bacteria	Proteobacteria	Gammaproteobacteria	Betaproteobacteriales	Unidentified	Unidentified	0	0	0	0	0	0	0	0	0	0	0	0	0	0	0	0	0	0	0	43	0	0	0	0
ASV1655	Bacteria	Actinobacteria	Thermoleophilia	Solirubrobacterales	Solirubrobacteraceae	Solirubrobacter	0	0	0	0	0	0	0	0	0	0	0	0	0	0	19	0	0	0	9	0	0	0	15	0
ASV1656	Bacteria	Armatimonadetes	Chthonomonadetes	Chthonomonadales	Unidentified	Unidentified	0	0	0	0	0	0	0	43	0	0	0	0	0	0	0	0	0	0	0	0	0	0	0	0
ASV1660	Bacteria	Acidobacteria	Acidobacteriia	Acidobacteriales	Unidentified	Unidentified	0	0	0	0	0	0	0	8	0	0	0	0	0	0	0	0	0	0	0	35	0	0	0	0
ASV1664	Bacteria	Proteobacteria	Gammaproteobacteria	Betaproteobacteriales	Nitrosomonadaceae	GOUTA6	0	0	0	0	0	0	0	38	0	0	0	0	0	0	0	0	0	0	0	5	0	0	0	0
ASV1665	Bacteria	Actinobacteria	Thermoleophilia	Gaiellales	Gaiellaceae	Gaiella	0	0	6	0	0	0	0	0	0	0	20	0	0	0	0	0	0	0	0	0	17	0	0	0
ASV1668	Bacteria	Planctomycetes	Planctomycetacia	Pirellulales	Pirellulaceae	Unidentified	10	0	0	0	0	0	0	0	14	0	0	0	13	0	0	0	6	0	0	0	0	0	0	0
ASV1669	Bacteria	Bacteroidetes	Bacteroidia	Chitinophagales	Chitinophagaceae	Terrimonas	6	1	5	0	0	0	9	0	0	0	2	0	5	4	0	0	0	0	0	0	1	10	0	0
ASV1671	Bacteria	Proteobacteria	Deltaproteobacteria	Myxococcales	Unidentified	Unidentified	0	0	0	0	0	0	0	20	0	0	0	0	0	0	0	0	0	0	0	23	0	0	0	0
ASV1672	Bacteria	Bacteroidetes	Bacteroidia	Flavobacteriales	NS9 marine group	Unidentified	0	0	0	12	0	0	0	0	0	0	0	0	0	0	0	3	24	0	0	0	0	0	0	4
ASV1675	Bacteria	Gemmatimonadetes	Gemmatimonadetes	Gemmatimonadales	Gemmatimonadaceae	Unidentified	0	0	5	0	0	0	0	0	0	0	0	0	0	0	9	0	3	0	26	0	0	0	0	0
ASV1677	Bacteria	Verrucomicrobia	Verrucomicrobiae	Pedosphaerales	Pedosphaeraceae	Unidentified	4	0	13	0	0	0	0	0	0	0	0	10	0	0	0	0	0	3	0	0	9	4	0	0
ASV1678	Bacteria	Planctomycetes	Planctomycetacia	Pirellulales	Pirellulaceae	Pirellula	0	0	0	0	0	0	0	0	0	0	0	0	0	0	0	0	0	24	0	0	0	15	4	0
ASV1679	Bacteria	Actinobacteria	MB-A2-108	Unidentified	Unidentified	Unidentified	17	0	8	0	0	0	0	0	0	0	0	0	0	0	0	0	0	2	0	0	11	5	0	0
ASV1681	Bacteria	Actinobacteria	Acidimicrobiia	Unidentified	Unidentified	Unidentified	0	0	0	0	26	6	0	0	11	0	0	0	0	0	0	0	0	0	0	0	0	0	0	0
ASV1682	Bacteria	Acidobacteria	Acidobacteriia	Solibacterales	Solibacteraceae (Subgroup 3)	Bryobacter	0	0	0	0	0	0	0	0	0	3	0	0	0	0	10	0	0	0	0	0	0	0	30	0
ASV1690	Bacteria	Patescibacteria	Parcubacteria	Candidatus Campbellbacteria	Unidentified	Unidentified	0	0	0	0	0	0	10	0	0	0	0	0	0	13	0	0	0	0	20	0	0	0	0	0
ASV1691	Bacteria	Proteobacteria	Gammaproteobacteria	Burkholderiales	Burkholderiaceae	Unidentified	0	0	0	0	0	0	0	0	0	16	0	0	2	0	11	0	2	0	0	0	4	5	3	0
ASV1693	Bacteria	Actinobacteria	Actinobacteria	Pseudonocardiales	Pseudonocardiaceae	Pseudonocardia	0	0	11	0	0	9	0	0	0	0	8	0	0	0	0	0	0	0	0	0	0	0	15	0
ASV1694	Bacteria	Acidobacteria	Acidobacteriia	Subgroup 2	Unidentified	Unidentified	16	4	0	0	0	8	15	0	0	0	0	0	0	0	0	0	0	0	0	0	0	0	0	0
ASV1697	Bacteria	Planctomycetes	Planctomycetacia	Pirellulales	Pirellulaceae	Unidentified	0	16	3	0	0	0	14	0	0	2	0	0	5	0	0	0	3	0	0	0	0	0	0	0
ASV1700	Bacteria	Planctomycetes	Planctomycetacia	Gemmatales	Gemmataceae	Unidentified	3	12	0	0	0	6	22	0	0	0	0	0	0	0	0	0	0	0	0	0	0	0	0	0
ASV1704	Bacteria	Acidobacteria	Subgroup 22	Unidentified	Unidentified	Unidentified	2	0	0	0	0	7	5	0	0	7	2	0	3	0	2	0	9	0	6	0	0	0	0	0
ASV1717	Bacteria	Chloroflexi	TK10	Unidentified	Unidentified	Unidentified	5	0	8	7	0	0	0	0	0	0	8	0	4	0	0	0	0	0	0	3	0	8	0	0
ASV1721	Bacteria	Chloroflexi	Anaerolineae	Unidentified	Unidentified	Unidentified	7	0	11	0	0	0	1	0	0	0	7	0	0	2	0	0	0	0	5	0	9	1	0	0
ASV1728	Bacteria	Nitrospirae	Nitrospira	Nitrospirales	Nitrospiraceae	Leptospirillum	15	6	4	0	1	2	8	0	0	0	0	0	2	2	0	0	0	0	1	0	1	1	0	0
ASV1730	Bacteria	Cyanobacteria	Melainabacteria	Obscuribacterales	Unidentified	Unidentified	3	0	0	0	0	7	2	0	12	2	0	0	5	5	0	0	0	0	4	2	1	0	0	0
ASV1732	Bacteria	Bacteroidetes	Bacteroidia	Chitinophagales	Chitinophagaceae	Sedimini	0	0	0	0	0	0	1	0	4	0	0	0	0	0	26	0	0	4	0	0	0	4	4	0
ASV1745	Bacteria	Proteobacteria	Deltaproteobacteria	Myxococcales	Haliangiaceae	Haliangium	5	0	3	0	0	0	0	0	9	4	0	4	0	0	5	0	10	0	3	0	0	0	0	0
ASV1748	Bacteria	Proteobacteria	Gammaproteobacteria	Xanthomonadales	Xanthomonadaceae	Luteimonas	0	0	0	0	0	0	0	0	0	5	0	0	0	0	11	0	6	3	10	0	0	0	8	0
ASV1768	Bacteria	Bacteroidetes	Bacteroidia	Flavobacteriales	NS9 marine group	Unidentified	0	6	2	0	7	0	0	0	2	2	0	0	0	3	8	0	6	0	3	0	0	0	0	4
ASV1662	Bacteria	Armatimonadetes	Unidentified	Unidentified	Unidentified	Unidentified	3	0	0	0	0	2	3	0	30	0	0	0	4	0	0	0	0	0	0	0	0	0	0	0
ASV1663	Bacteria	Proteobacteria	Gammaproteobacteria	Betaproteobacteriales	Nitrosomonadaceae	MND1	0	0	0	27	0	0	0	0	0	0	0	0	0	0	0	0	0	0	0	0	0	0	0	15
ASV1666	Bacteria	Proteobacteria	Gammaproteobacteria	Betaproteobacteriales	Nitrosomonadaceae	MND1	0	0	0	0	0	0	31	0	0	0	0	0	5	0	0	0	0	0	6	0	0	0	0	0
ASV1667	Bacteria	Planctomycetes	Planctomycetacia	Pirellulales	Pirellulaceae	Unidentified	0	0	0	0	42	0	0	0	0	0	0	0	0	0	0	0	0	0	0	0	0	0	0	0
ASV1670	Bacteria	Proteobacteria	Deltaproteobacteria	Oligoflexales	Unidentified	Unidentified	29	0	0	0	0	13	0	0	0	0	0	0	0	0	0	0	0	0	0	0	0	0	0	0
ASV1674	Bacteria	Acidobacteria	Subgroup 6	Unidentified	Unidentified	Unidentified	0	0	0	0	0	0	0	0	0	0	0	0	0	0	0	0	0	0	0	0	0	0	0	42
ASV1680	Bacteria	Bacteroidetes	Bacteroidia	Chitinophagales	Chitinophagaceae	Ferruginibacter	0	0	0	0	0	0	0	0	0	0	0	5	0	0	0	0	0	0	0	0	0	24	0	13
ASV1683	Bacteria	Acidobacteria	Subgroup 6	Unidentified	Unidentified	Unidentified	22	0	0	0	0	0	20	0	0	0	0	0	0	0	0	0	0	0	0	0	0	0	0	0
ASV1684	Bacteria	Omnitrophicaeota	Unidentified	Unidentified	Unidentified	Unidentified	40	0	0	0	0	0	0	0	2	0	0	0	0	0	0	0	0	0	0	0	0	0	0	0
ASV1685	Bacteria	Latescibacteria	Latescibacteria	Latescibacterales	Latescibacteraceae	Unidentified	0	0	0	0	0	0	42	0	0	0	0	0	0	0	0	0	0	0	0	0	0	0	0	0
ASV1686	Bacteria	Actinobacteria	Thermoleophilia	Solirubrobacterales	Solirubrobacteraceae	Solirubrobacter	0	0	0	0	0	0	0	0	0	0	0	10	0	0	0	0	0	0	0	0	0	0	0	32
ASV1687	Bacteria	Gemmatimonadetes	Gemmatimonadetes	Gemmatimonadales	Gemmatimonadaceae	Unidentified	0	0	27	0	0	0	0	0	0	0	0	0	0	0	0	0	0	0	0	0	0	15	0	0
ASV1689	Bacteria	Acidobacteria	Blastocatellia (Subgroup 4)	Blastocatellales	Blastocatellaceae	Unidentified	0	0	0	0	0	42	0	0	0	0	0	0	0	0	0	0	0	0	0	0	0	0	0	0
ASV1692	Bacteria	Planctomycetes	Planctomycetacia	Gemmatales	Gemmataceae	Unidentified	19	0	0	0	0	7	16	0	0	0	0	0	0	0	0	0	0	0	0	0	0	0	0	0
ASV1695	Bacteria	Proteobacteria	Gammaproteobacteria	Burkholderiales	Burkholderiaceae	Unidentified	0	0	0	0	0	0	0	0	0	0	0	0	29	0	5	0	0	8	0	0	0	0	0	0
ASV1701	Bacteria	Nitrospirae	Nitrospira	Nitrospirales	Nitrospiraceae	Nitrospira	9	0	17	0	0	0	0	0	0	0	2	0	2	0	0	0	0	0	0	0	9	0	0	3
ASV1702	Bacteria	Chloroflexi	Ktedonobacteria	Ktedonobacterales	Ktedonobacteraceae	Unidentified	0	0	0	41	0	0	0	0	0	0	0	0	0	1	0	0	0	0	0	0	0	0	0	0
ASV1705	Bacteria	Acidobacteria	Subgroup 17	Unidentified	Unidentified	Unidentified	0	0	6	0	0	0	0	0	6	0	0	0	0	0	0	0	0	5	0	0	16	9	0	0
ASV1706	Bacteria	Acidobacteria	Subgroup 6	Unidentified	Unidentified	Unidentified	7	4	4	0	0	0	0	0	6	3	0	0	14	4	0	0	0	0	0	0	0	0	0	0
ASV1710	Bacteria	Chloroflexi	Anaerolineae	Anaerolineales	Anaerolineaceae	Unidentified	0	0	0	0	0	0	0	0	5	0	0	0	0	23	0	0	0	0	14	0	0	0	0	0
ASV1712	Bacteria	Acidobacteria	Subgroup 6	Unidentified	Unidentified	Unidentified	0	0	0	0	32	0	0	0	6	0	0	0	0	0	0	0	4	0	0	0	0	0	0	0
ASV1713	Bacteria	Bacteroidetes	Bacteroidia	Chitinophagales	Chitinophagaceae	Terrimonas	0	0	21	0	0	0	0	0	0	0	6	6	0	0	0	0	0	0	0	0	0	4	0	5
ASV1714	Bacteria	Planctomycetes	Planctomycetacia	Pirellulales	Pirellulaceae	Unidentified	0	0	0	0	0	0	0	0	5	4	0	0	0	0	1	0	0	1	1	0	17	3	10	0
ASV1718	Bacteria	Actinobacteria	Thermoleophilia	Solirubrobacterales	Unidentified	Unidentified	0	0	0	0	0	0	0	0	0	0	15	0	5	22	0	0	0	0	0	0	0	0	0	0
ASV1719	Bacteria	Nitrospirae	Nitrospira	Nitrospirales	Nitrospiraceae	Nitrospira	0	0	4	0	6	0	0	0	0	0	5	0	0	0	0	4	0	0	0	0	0	0	0	23
ASV1724	Bacteria	Chloroflexi	Anaerolineae	Unidentified	Unidentified	Unidentified	0	0	0	0	0	0	0	0	0	8	0	0	2	0	18	0	0	1	0	0	0	0	13	0
ASV1726	Bacteria	Verrucomicrobia	Verrucomicrobiae	S-BQ2-57 soil group	Unidentified	Unidentified	21	0	0	0	0	0	14	0	0	0	0	0	4	0	0	0	3	0	0	0	0	0	0	0
ASV1733	Bacteria	Planctomycetes	OM190	Unidentified	Unidentified	Unidentified	0	4	0	0	0	0	0	0	0	0	0	0	0	5	0	0	0	0	0	0	16	13	4	0
ASV1734	Bacteria	Planctomycetes	Planctomycetacia	Gemmatales	Gemmataceae	Unidentified	0	0	3	0	2	18	4	0	5	0	0	0	6	2	0	0	0	0	0	0	2	0	0	0
ASV1737	Bacteria	Acidobacteria	Blastocatellia (Subgroup 4)	Pyrinomonadales	Pyrinomonadaceae	RB41	0	0	0	0	0	0	0	0	0	12	0	0	0	2	9	0	3	0	0	0	0	0	16	0
ASV1749	Bacteria	Planctomycetes	Planctomycetacia	Gemmatales	Gemmataceae	Unidentified	0	22	0	0	1	0	5	0	4	0	4	0	0	0	3	0	0	0	1	0	0	0	2	0
ASV1760	Bacteria	Chloroflexi	Chloroflexia	Chloroflexales	Chloroflexaceae	FFCH7168	1	0	11	0	0	0	2	0	0	2	8	5	1	3	0	0	0	1	0	0	2	6	0	0
ASV1810	Bacteria	Planctomycetes	Pla3 lineage	Unidentified	Unidentified	Unidentified	0	0	2	0	0	0	0	0	0	7	0	0	4	5	0	0	3	11	5	0	3	2	0	0
ASV1812	Bacteria	Verrucomicrobia	Verrucomicrobiae	Chthoniobacterales	Chthoniobacteraceae	Chthoniobacter	3	0	14	0	0	0	0	0	7	0	3	0	3	4	0	1	0	0	0	0	3	2	2	0
ASV1836	Bacteria	Proteobacteria	Gammaproteobacteria	Xanthomonadales	Rhodanobacteraceae	Unidentified	0	6	0	0	0	0	1	0	1	2	2	1	0	1	9	0	4	2	2	0	0	1	7	3
ASV1696	Bacteria	Actinobacteria	Acidimicrobiia	Unidentified	Unidentified	Unidentified	0	0	0	0	0	0	0	0	41	0	0	0	0	0	0	0	0	0	0	0	0	0	0	0
ASV1698	Bacteria	Acidobacteria	Acidobacteriia	Solibacterales	Solibacteraceae (Subgroup 3)	Bryobacter	0	0	0	0	0	0	0	41	0	0	0	0	0	0	0	0	0	0	0	0	0	0	0	0
ASV1699	Bacteria	Chloroflexi	Anaerolineae	Unidentified	Unidentified	Unidentified	0	0	14	0	0	0	0	0	0	0	0	0	0	0	0	0	0	0	0	0	0	27	0	0
ASV1703	Bacteria	Chloroflexi	Anaerolineae	Anaerolineales	Anaerolineaceae	Unidentified	0	0	0	0	0	0	0	41	0	0	0	0	0	0	0	0	0	0	0	0	0	0	0	0
ASV1707	Bacteria	Bacteroidetes	Bacteroidia	Chitinophagales	Chitinophagaceae	Terrimonas	25	0	0	0	0	4	12	0	0	0	0	0	0	0	0	0	0	0	0	0	0	0	0	0
ASV1708	Bacteria	Verrucomicrobia	Verrucomicrobiae	Pedosphaerales	Pedosphaeraceae	Unidentified	0	0	0	41	0	0	0	0	0	0	0	0	0	0	0	0	0	0	0	0	0	0	0	0
ASV1711	Bacteria	Planctomycetes	Planctomycetacia	Gemmatales	Gemmataceae	Unidentified	0	0	0	0	0	0	0	0	0	0	0	0	0	0	0	0	0	0	0	41	0	0	0	0
ASV1715	Bacteria	Proteobacteria	Deltaproteobacteria	Myxococcales	Unidentified	Unidentified	30	0	0	0	0	0	11	0	0	0	0	0	0	0	0	0	0	0	0	0	0	0	0	0
ASV1716	Bacteria	Chloroflexi	Anaerolineae	Unidentified	Unidentified	Unidentified	0	0	0	0	0	0	0	0	0	0	0	21	0	0	0	3	0	0	0	0	1	0	0	16
ASV1720	Bacteria	Proteobacteria	Gammaproteobacteria	Betaproteobacteriales	SC-I-84	Unidentified	0	0	0	0	0	0	0	0	0	0	37	0	0	4	0	0	0	0	0	0	0	0	0	0
ASV1722	Bacteria	Rokubacteria	NC10	Rokubacteriales	Unidentified	Unidentified	0	0	0	0	0	0	0	0	0	10	0	0	0	0	0	0	0	0	8	0	0	0	0	23
ASV1723	Bacteria	Verrucomicrobia	Verrucomicrobiae	Chthoniobacterales	Chthoniobacteraceae	Chthoniobacter	0	0	0	0	0	0	0	0	0	0	0	0	0	0	14	0	0	0	0	0	0	0	27	0
ASV1725	Bacteria	Proteobacteria	Gammaproteobacteria	Betaproteobacteriales	SC-I-84	Unidentified	0	0	0	0	0	0	0	0	0	12	0	0	0	0	0	0	0	21	0	0	0	8	0	0
ASV1727	Bacteria	Planctomycetes	Phycisphaerae	Tepidisphaerales	WD2101 soil group	Unidentified	0	0	0	25	0	0	0	0	0	0	0	0	0	0	0	10	0	0	0	0	0	0	0	6
ASV1731	Bacteria	Proteobacteria	Deltaproteobacteria	Desulfuromonadales	Geobacteraceae	Geobacter	0	0	0	0	0	0	0	6	0	0	0	0	0	0	0	0	0	0	0	35	0	0	0	0
ASV1735	Bacteria	Planctomycetes	Planctomycetacia	Planctomycetales	Unidentified	Unidentified	6	0	0	0	0	7	4	0	8	0	0	0	13	0	0	0	0	0	0	0	0	3	0	0
ASV1747	Bacteria	Gemmatimonadetes	Gemmatimonadetes	Gemmatimonadales	Gemmatimonadaceae	Unidentified	0	21	0	0	10	7	0	0	0	0	0	0	0	0	0	0	3	0	0	0	0	0	0	0
ASV1753	Bacteria	Proteobacteria	Deltaproteobacteria	Myxococcales	Unidentified	Unidentified	0	0	0	0	0	0	0	0	0	0	2	15	0	2	0	8	0	0	0	0	2	0	0	12
ASV1754	Bacteria	Unidentified	Unidentified	Unidentified	Unidentified	Unidentified	0	0	0	0	0	0	0	0	0	5	12	15	0	2	0	0	0	0	0	0	2	3	2	0
ASV1762	Bacteria	Proteobacteria	Gammaproteobacteria	Acidiferrobacterales	Acidiferrobacteraceae	Unidentified	0	0	0	0	0	0	0	0	0	0	14	0	0	13	7	0	0	0	0	0	3	0	4	0
ASV1764	Bacteria	Planctomycetes	Planctomycetacia	Pirellulales	Pirellulaceae	Pir4 lineage	0	0	0	0	3	0	15	0	0	0	0	0	0	4	0	0	0	0	0	0	0	19	0	0
ASV1766	Bacteria	Chloroflexi	OLB14	Unidentified	Unidentified	Unidentified	0	0	0	0	0	6	0	0	0	9	1	9	0	0	0	0	16	0	0	0	0	0	0	0
ASV1767	Bacteria	Actinobacteria	Actinobacteria	Pseudonocardiales	Pseudonocardiaceae	Umezawaea	0	0	0	0	0	5	0	0	0	16	0	0	0	0	0	0	17	0	0	0	0	3	0	0
ASV1769	Bacteria	Actinobacteria	Actinobacteria	Pseudonocardiales	Pseudonocardiaceae	Pseudonocardia	0	0	11	0	0	0	0	0	0	14	0	0	0	0	6	0	0	0	0	0	0	0	10	0
ASV1771	Bacteria	Chloroflexi	TK10	Unidentified	Unidentified	Unidentified	0	0	0	0	0	0	0	0	0	0	0	0	0	17	0	0	0	0	21	0	0	0	3	0
ASV1772	Bacteria	Chloroflexi	Anaerolineae	Unidentified	Unidentified	Unidentified	13	0	4	0	0	0	10	0	10	0	0	0	0	0	0	0	0	0	0	0	3	1	0	0
ASV1779	Bacteria	Planctomycetes	OM190	Unidentified	Unidentified	Unidentified	4	15	0	0	0	3	0	0	3	0	0	4	0	0	7	5	0	0	0	0	0	0	0	0
ASV1780	Bacteria	Verrucomicrobia	Verrucomicrobiae	Pedosphaerales	Pedosphaeraceae	Unidentified	0	9	0	0	3	0	16	0	0	0	0	0	0	13	0	0	0	0	0	0	0	0	0	0
ASV1781	Bacteria	Proteobacteria	Gammaproteobacteria	Salinisphaerales	Solimonadaceae	Polycyclovorans	0	0	0	0	4	0	0	0	14	0	0	0	0	0	2	0	6	15	0	0	0	0	0	0
ASV1789	Bacteria	Acidobacteria	Subgroup 6	Unidentified	Unidentified	Unidentified	0	0	0	0	0	0	8	0	0	0	8	0	10	0	5	0	0	0	0	0	5	0	5	0
ASV1791	Bacteria	Planctomycetes	Planctomycetacia	Pirellulales	Pirellulaceae	Pir4 lineage	0	0	2	0	19	4	0	0	3	0	0	0	0	4	3	0	2	0	0	0	0	0	0	4
ASV1794	Bacteria	Chloroflexi	Anaerolineae	Unidentified	Unidentified	Unidentified	0	0	0	0	0	0	2	0	0	1	2	6	0	10	6	6	2	1	5	0	0	0	0	0
ASV1799	Bacteria	Actinobacteria	Actinobacteria	Micromonosporales	Micromonosporaceae	Virgisporangium	14	3	0	0	0	2	12	0	10	0	0	0	0	0	0	0	0	0	0	0	0	0	0	0
ASV1809	Bacteria	Actinobacteria	Thermoleophilia	Solirubrobacterales	Solirubrobacteraceae	Conexibacter	1	0	0	0	0	2	27	0	0	0	0	0	4	0	3	0	2	2	0	0	0	0	0	0
ASV1815	Bacteria	Proteobacteria	Gammaproteobacteria	Xanthomonadales	Rhodanobacteraceae	Unidentified	0	3	6	0	0	0	0	0	6	3	0	0	10	0	3	0	3	0	6	0	0	1	0	0
ASV1827	Bacteria	Chloroflexi	Chloroflexia	Chloroflexales	Roseiflexaceae	Unidentified	0	0	2	0	0	0	0	0	0	9	5	0	0	6	0	0	0	0	1	0	0	13	0	5
ASV1729	Bacteria	Planctomycetes	Planctomycetacia	Pirellulales	Pirellulaceae	Unidentified	0	0	0	0	40	0	0	0	0	0	0	0	0	0	0	0	0	0	0	0	0	0	0	0
ASV1736	Bacteria	Acidobacteria	Blastocatellia (Subgroup 4)	Blastocatellales	Blastocatellaceae	Unidentified	0	0	0	0	0	40	0	0	0	0	0	0	0	0	0	0	0	0	0	0	0	0	0	0
ASV1738	Bacteria	Actinobacteria	Thermoleophilia	Gaiellales	Gaiellaceae	Gaiella	0	0	0	0	0	0	0	0	0	0	0	0	0	0	17	0	0	0	0	0	0	0	23	0
ASV1739	Bacteria	Rokubacteria	NC10	Rokubacteriales	Unidentified	Unidentified	9	0	19	0	0	0	0	0	3	0	9	0	0	0	0	0	0	0	0	0	0	0	0	0
ASV1740	Bacteria	Proteobacteria	Gammaproteobacteria	Nitrosococcales	Nitrosococcaceae	wb1-P19	0	0	0	0	0	0	0	0	0	40	0	0	0	0	0	0	0	0	0	0	0	0	0	0
ASV1741	Bacteria	Proteobacteria	Gammaproteobacteria	Burkholderiales	Burkholderiaceae	Massilia	0	0	0	0	0	0	40	0	0	0	0	0	0	0	0	0	0	0	0	0	0	0	0	0
ASV1742	Bacteria	Chloroflexi	Anaerolineae	Unidentified	Unidentified	Unidentified	0	6	0	0	0	21	0	0	13	0	0	0	0	0	0	0	0	0	0	0	0	0	0	0
ASV1743	Bacteria	Proteobacteria	Gammaproteobacteria	Betaproteobacteriales	Nitrosomonadaceae	MND1	0	0	0	0	0	0	0	40	0	0	0	0	0	0	0	0	0	0	0	0	0	0	0	0
ASV1744	Bacteria	Actinobacteria	Thermoleophilia	Unidentified	Unidentified	Unidentified	0	0	0	0	0	0	0	0	0	0	0	0	23	0	4	0	0	13	0	0	0	0	0	0
ASV1746	Bacteria	Bacteroidetes	Bacteroidia	Chitinophagales	Chitinophagaceae	Unidentified	0	0	0	14	0	0	0	0	0	0	0	0	0	0	0	0	0	0	0	0	0	0	0	26
ASV1750	Bacteria	Acidobacteria	Acidobacteriia	Acidobacteriales	Unidentified	Unidentified	0	0	0	8	0	0	0	12	0	0	0	0	0	0	0	0	0	0	0	20	0	0	0	0
ASV1751	Bacteria	Proteobacteria	Gammaproteobacteria	Betaproteobacteriales	Nitrosomonadaceae	Ellin6067	0	0	0	0	12	7	0	0	0	5	0	0	4	0	0	0	12	0	0	0	0	0	0	0
ASV1752	Bacteria	Proteobacteria	Alphaproteobacteria	Rickettsiales	Unidentified	Unidentified	15	0	0	0	0	0	25	0	0	0	0	0	0	0	0	0	0	0	0	0	0	0	0	0
ASV1755	Bacteria	Verrucomicrobia	Verrucomicrobiae	Pedosphaerales	Pedosphaeraceae	Unidentified	0	0	0	0	0	0	0	6	0	0	0	0	0	0	0	0	0	0	0	34	0	0	0	0
ASV1756	Bacteria	Acidobacteria	Acidobacteriia	Acidobacteriales	Unidentified	Unidentified	0	0	0	0	0	0	0	0	40	0	0	0	0	0	0	0	0	0	0	0	0	0	0	0
ASV1757	Bacteria	Planctomycetes	Phycisphaerae	CCM11a	Unidentified	Unidentified	0	0	0	0	0	7	0	0	33	0	0	0	0	0	0	0	0	0	0	0	0	0	0	0
ASV1758	Bacteria	Chloroflexi	Anaerolineae	Unidentified	Unidentified	Unidentified	0	0	0	0	0	0	0	22	0	0	0	0	0	0	0	0	0	0	0	18	0	0	0	0
ASV1759	Bacteria	Acidobacteria	Subgroup 22	Unidentified	Unidentified	Unidentified	0	0	0	0	0	0	0	0	0	0	18	0	0	5	0	0	0	0	0	0	0	17	0	0
ASV1761	Bacteria	Proteobacteria	Alphaproteobacteria	Rhizobiales	Beijerinckiaceae	Unidentified	0	6	0	0	18	0	0	0	10	0	0	0	0	0	0	0	0	0	0	0	0	6	0	0
ASV1770	Bacteria	Proteobacteria	Deltaproteobacteria	Myxococcales	Haliangiaceae	Haliangium	11	0	1	0	0	0	23	0	0	0	0	0	0	0	0	0	0	0	0	0	5	0	0	0
ASV1773	Bacteria	Proteobacteria	Deltaproteobacteria	NB1-j	Unidentified	Unidentified	0	0	0	0	0	1	0	0	0	0	3	5	0	9	2	1	0	0	10	0	0	0	0	9
ASV1776	Bacteria	Proteobacteria	Gammaproteobacteria	Betaproteobacteriales	Nitrosomonadaceae	Ellin6067	0	0	0	0	0	0	0	0	0	0	0	0	0	0	0	17	0	0	0	23	0	0	0	0
ASV1777	Bacteria	Planctomycetes	Planctomycetacia	Gemmatales	Gemmataceae	Unidentified	0	3	2	0	0	0	0	0	0	4	0	0	0	0	14	0	7	0	0	0	0	0	10	0
ASV1783	Bacteria	Latescibacteria	Latescibacteria	Latescibacterales	Latescibacteraceae	Unidentified	19	0	0	0	0	3	15	0	0	0	0	0	3	0	0	0	0	0	0	0	0	0	0	0
ASV1784	Bacteria	Chloroflexi	Anaerolineae	Unidentified	Unidentified	Unidentified	18	0	0	0	0	0	18	0	0	0	2	0	1	0	0	0	0	0	1	0	0	0	0	0
ASV1786	Bacteria	Verrucomicrobia	Verrucomicrobiae	Pedosphaerales	Pedosphaeraceae	ADurb.Bin063-1	0	0	0	7	0	0	0	24	0	0	0	0	0	0	0	0	0	0	0	9	0	0	0	0
ASV1787	Bacteria	Gemmatimonadetes	AKAU4049	Unidentified	Unidentified	Unidentified	0	0	0	0	0	1	0	0	1	3	0	2	1	0	7	0	8	0	0	0	0	0	17	0
ASV1793	Bacteria	Actinobacteria	Thermoleophilia	Solirubrobacterales	Unidentified	Unidentified	0	0	8	0	0	0	0	0	0	8	0	0	0	0	0	0	0	9	0	0	0	15	0	0
ASV1796	Bacteria	Dependentiae	Babeliae	Babeliales	Vermiphilaceae	Unidentified	12	0	0	0	0	2	5	0	0	0	0	0	7	0	0	0	0	0	0	0	14	0	0	0
ASV1797	Bacteria	Proteobacteria	Deltaproteobacteria	Bdellovibrionales	Bdellovibrionaceae	Bdellovibrio	0	0	0	0	0	0	0	9	0	0	0	0	0	0	0	0	0	0	0	27	0	0	0	4
ASV1798	Bacteria	Planctomycetes	Planctomycetacia	Gemmatales	Gemmataceae	Unidentified	0	0	18	0	0	0	0	0	3	0	0	0	0	0	0	0	0	4	0	0	11	4	0	0
ASV1802	Bacteria	Bacteroidetes	Bacteroidia	Flavobacteriales	NS9 marine group	Unidentified	1	7	0	0	0	0	2	0	0	0	7	7	7	4	0	0	0	0	0	0	1	4	0	0
ASV1803	Bacteria	Verrucomicrobia	Verrucomicrobiae	Pedosphaerales	Pedosphaeraceae	Unidentified	0	0	0	0	0	0	0	0	0	0	0	0	0	0	10	0	0	6	4	0	17	0	3	0
ASV1808	Bacteria	Chloroflexi	Anaerolineae	Unidentified	Unidentified	Unidentified	0	0	0	0	0	0	0	0	0	0	0	21	0	0	3	0	5	2	0	0	0	0	6	3
ASV1819	Bacteria	Acidobacteria	Subgroup 17	Unidentified	Unidentified	Unidentified	0	16	4	0	0	17	0	0	0	0	0	0	0	0	0	0	0	0	0	0	0	3	0	0
ASV1820	Bacteria	Firmicutes	Clostridia	Clostridiales	Clostridiaceae 1	Clostridium sensu stricto 5	1	0	0	0	0	0	2	0	0	0	0	0	0	2	0	0	0	0	33	0	2	0	0	0
ASV1834	Bacteria	Bacteroidetes	Bacteroidia	Sphingobacteriales	Unidentified	Unidentified	0	8	3	0	0	0	5	0	2	0	0	0	2	3	0	0	0	6	0	0	6	5	0	0
ASV1763	Bacteria	Acidobacteria	Acidobacteriia	Subgroup 2	Unidentified	Unidentified	0	0	0	0	0	0	0	39	0	0	0	0	0	0	0	0	0	0	0	0	0	0	0	0
ASV1765	Bacteria	Proteobacteria	Gammaproteobacteria	Betaproteobacteriales	Unidentified	Unidentified	0	0	0	8	0	0	0	0	0	0	0	0	0	0	0	0	0	0	0	31	0	0	0	0
ASV1774	Bacteria	Bacteroidetes	Bacteroidia	Chitinophagales	Chitinophagaceae	Unidentified	0	0	0	0	0	0	0	4	0	0	0	0	0	0	0	0	0	0	0	35	0	0	0	0
ASV1775	Bacteria	Proteobacteria	Gammaproteobacteria	Betaproteobacteriales	Nitrosomonadaceae	Ellin6067	0	0	0	39	0	0	0	0	0	0	0	0	0	0	0	0	0	0	0	0	0	0	0	0
ASV1778	Bacteria	Armatimonadetes	Chthonomonadetes	Chthonomonadales	Chthonomonadaceae	Chthonomonas	0	0	0	31	0	0	0	0	0	0	0	0	0	0	0	0	0	0	0	8	0	0	0	0
ASV1782	Bacteria	Planctomycetes	Planctomycetacia	Gemmatales	Gemmataceae	Unidentified	0	0	0	0	0	0	0	39	0	0	0	0	0	0	0	0	0	0	0	0	0	0	0	0
ASV1785	Bacteria	Patescibacteria	Unidentified	Unidentified	Unidentified	Unidentified	0	0	8	0	0	0	0	0	0	0	0	0	0	0	0	0	0	0	8	0	0	13	10	0
ASV1788	Bacteria	Proteobacteria	Deltaproteobacteria	Myxococcales	Unidentified	Unidentified	0	0	0	0	0	0	0	27	0	0	0	0	0	0	0	0	0	0	0	12	0	0	0	0
ASV1790	Bacteria	Planctomycetes	Planctomycetacia	Planctomycetales	Rubinisphaeraceae	Planctomicrobium	0	0	0	0	0	15	0	0	0	0	0	0	0	0	0	0	24	0	0	0	0	0	0	0
ASV1792	Bacteria	Entotheonellaeota	Entotheonellia	Entotheonellales	Entotheonellaceae	Unidentified	0	0	0	0	0	0	0	0	0	0	0	0	0	0	0	26	0	0	0	0	0	0	0	13
ASV1795	Bacteria	Actinobacteria	Acidimicrobiia	Microtrichales	Ilumatobacteraceae	Unidentified	0	0	0	0	0	0	25	0	0	0	0	0	0	0	1	0	0	2	0	0	11	0	0	0
ASV1800	Bacteria	Acidobacteria	Acidobacteriia	Acidobacteriales	Unidentified	Unidentified	0	0	0	0	0	0	0	14	0	0	0	0	0	0	0	0	0	0	0	25	0	0	0	0
ASV1801	Bacteria	Acidobacteria	Subgroup 6	Unidentified	Unidentified	Unidentified	0	0	0	0	0	0	0	0	0	0	0	30	0	0	0	0	0	0	0	0	0	0	0	9
ASV1804	Bacteria	Actinobacteria	Thermoleophilia	Gaiellales	Gaiellaceae	Gaiella	0	0	0	0	0	0	0	0	0	0	0	0	0	0	0	0	0	10	0	0	0	0	29	0
ASV1805	Bacteria	Proteobacteria	Deltaproteobacteria	NB1-j	Unidentified	Unidentified	0	0	0	0	0	0	0	0	0	0	0	7	0	0	0	0	0	0	0	0	4	4	0	24
ASV1806	Bacteria	Acidobacteria	Subgroup 6	Unidentified	Unidentified	Unidentified	0	0	0	0	0	0	0	0	0	0	0	23	0	0	0	9	0	0	0	0	0	0	0	7
ASV1807	Bacteria	Chloroflexi	Chloroflexia	Chloroflexales	Roseiflexaceae	Unidentified	0	0	0	27	0	0	0	0	0	0	0	0	2	0	0	10	0	0	0	0	0	0	0	0
ASV1811	Bacteria	Proteobacteria	Gammaproteobacteria	Acidiferrobacterales	Acidiferrobacteraceae	Sulfurifustis	18	2	0	0	0	0	18	0	0	1	0	0	0	0	0	0	0	0	0	0	0	0	0	0
ASV1816	Bacteria	Acidobacteria	Blastocatellia (Subgroup 4)	Blastocatellales	Blastocatellaceae	JGI 0001001-H03	0	0	0	0	4	0	0	0	0	0	0	0	18	11	0	0	0	0	6	0	0	0	0	0
ASV1821	Bacteria	Planctomycetes	Planctomycetacia	Gemmatales	Gemmataceae	Unidentified	0	0	0	20	0	0	0	11	0	0	0	0	0	0	0	0	0	0	0	8	0	0	0	0
ASV1822	Bacteria	Verrucomicrobia	Verrucomicrobiae	Chthoniobacterales	Chthoniobacteraceae	Candidatus Udaeobacter	0	0	0	0	0	0	18	0	0	0	0	0	4	0	0	0	0	0	17	0	0	0	0	0
ASV1828	Bacteria	Proteobacteria	Alphaproteobacteria	Rhizobiales	Hyphomicrobiaceae	Hyphomicrobium	0	0	12	0	0	0	0	0	0	4	0	0	9	0	0	0	0	5	0	0	9	0	0	0
ASV1830	Bacteria	Bacteroidetes	Bacteroidia	Cytophagales	Microscillaceae	Chryseolinea	0	0	0	0	0	0	0	0	0	0	12	0	0	19	0	0	0	0	8	0	0	0	0	0
ASV1833	Bacteria	Entotheonellaeota	Entotheonellia	Entotheonellales	Entotheonellaceae	Unidentified	0	0	0	10	0	0	0	26	0	0	0	0	0	0	0	0	0	0	0	3	0	0	0	0
ASV1835	Bacteria	Proteobacteria	Gammaproteobacteria	Burkholderiales	Burkholderiaceae	Unidentified	0	0	8	0	0	0	0	0	0	0	0	0	7	0	0	0	0	0	0	0	19	5	0	0
ASV1840	Bacteria	Chloroflexi	KD4-96	Unidentified	Unidentified	Unidentified	2	0	3	0	0	0	3	0	9	0	3	0	2	4	8	0	0	0	0	0	5	0	0	0
ASV1842	Bacteria	Acidobacteria	Subgroup 22	Unidentified	Unidentified	Unidentified	4	21	0	0	0	3	5	0	6	0	0	0	0	0	0	0	0	0	0	0	0	0	0	0
ASV1844	Bacteria	Chloroflexi	Dehalococcoidia	SAR202 clade	Unidentified	Unidentified	0	29	0	0	0	4	0	0	3	0	0	0	0	0	0	0	3	0	0	0	0	0	0	0
ASV1849	Bacteria	Chloroflexi	Anaerolineae	Unidentified	Unidentified	Unidentified	15	0	0	0	0	4	7	0	0	0	0	0	9	0	0	4	0	0	0	0	0	0	0	0
ASV1868	Bacteria	Acidobacteria	AT-s3-28	Unidentified	Unidentified	Unidentified	0	0	15	0	7	0	0	0	0	3	0	0	3	0	6	0	5	0	0	0	0	0	0	0
ASV1870	Bacteria	Planctomycetes	Planctomycetacia	Planctomycetales	Unidentified	Unidentified	7	0	5	0	0	0	9	0	0	0	0	0	0	0	0	0	0	5	0	0	13	0	0	0
ASV1874	Bacteria	Chloroflexi	Anaerolineae	Unidentified	Unidentified	Unidentified	3	0	0	0	0	4	5	0	11	0	7	0	5	0	0	0	0	0	0	0	2	2	0	0
ASV1876	Bacteria	Proteobacteria	Gammaproteobacteria	Diplorickettsiales	Diplorickettsiaceae	Aquicella	0	0	0	0	0	0	0	0	0	6	0	0	6	0	12	0	0	5	2	4	0	0	4	0
ASV1881	Bacteria	Calditrichaeota	Calditrichia	Calditrichales	Calditrichaceae	Unidentified	0	2	7	0	0	0	0	0	0	6	17	0	0	4	0	0	0	0	0	0	0	3	0	0
ASV1882	Bacteria	Planctomycetes	Planctomycetacia	Pirellulales	Pirellulaceae	Pirellula	0	0	6	0	0	0	0	0	0	4	0	0	0	0	0	0	0	7	0	0	22	0	0	0
ASV1884	Bacteria	Dependentiae	Babeliae	Babeliales	Vermiphilaceae	Unidentified	0	18	3	0	0	0	0	0	0	2	3	0	0	3	5	0	5	0	0	0	0	0	0	0
ASV1901	Bacteria	Chloroflexi	Anaerolineae	Unidentified	Unidentified	Unidentified	0	0	1	3	0	0	4	0	0	1	0	0	0	2	0	4	0	0	2	0	0	1	0	21
ASV1908	Bacteria	Planctomycetes	Phycisphaerae	Phycisphaerales	Phycisphaeraceae	AKYG587	13	0	2	0	0	2	5	0	0	0	7	0	0	0	0	0	0	0	0	0	2	6	0	2
ASV1935	Bacteria	Actinobacteria	MB-A2-108	Unidentified	Unidentified	Unidentified	0	0	4	0	2	0	0	0	0	0	0	0	0	8	0	0	0	0	11	0	0	5	0	9
ASV1997	Bacteria	Bacteroidetes	Bacteroidia	Sphingobacteriales	Unidentified	Unidentified	1	1	0	0	0	0	2	3	4	0	3	0	0	4	2	0	2	0	5	3	5	2	2	0
ASV1813	Bacteria	Entotheonellaeota	Entotheonellia	Entotheonellales	Entotheonellaceae	Unidentified	0	0	0	0	0	0	0	0	0	0	0	0	0	0	0	38	0	0	0	0	0	0	0	0
ASV1814	Bacteria	Proteobacteria	Gammaproteobacteria	Burkholderiales	Burkholderiaceae	Variovorax	0	0	0	0	0	0	0	0	0	0	14	0	0	0	0	0	0	0	0	0	0	0	0	24
ASV1817	Bacteria	Acidobacteria	Subgroup 6	Unidentified	Unidentified	Unidentified	0	0	0	0	0	0	0	0	0	0	0	0	0	0	0	23	0	0	0	0	0	0	0	15
ASV1818	Bacteria	Acidobacteria	Acidobacteriia	Acidobacteriales	Unidentified	Unidentified	0	0	0	0	0	0	0	38	0	0	0	0	0	0	0	0	0	0	0	0	0	0	0	0
ASV1823	Bacteria	Proteobacteria	Alphaproteobacteria	Sneathiellales	Sneathiellaceae	Unidentified	0	21	0	0	0	0	13	0	0	0	0	0	0	0	0	0	4	0	0	0	0	0	0	0
ASV1824	Bacteria	Planctomycetes	Planctomycetacia	Gemmatales	Gemmataceae	Unidentified	0	38	0	0	0	0	0	0	0	0	0	0	0	0	0	0	0	0	0	0	0	0	0	0
ASV1825	Bacteria	Planctomycetes	Planctomycetacia	Gemmatales	Gemmataceae	Gemmata	3	0	0	0	0	0	1	0	33	0	0	0	0	0	0	0	1	0	0	0	0	0	0	0
ASV1826	Bacteria	Proteobacteria	Gammaproteobacteria	Betaproteobacteriales	Nitrosomonadaceae	Ellin6067	0	3	0	0	0	0	0	0	35	0	0	0	0	0	0	0	0	0	0	0	0	0	0	0
ASV1829	Bacteria	Cyanobacteria	Melainabacteria	Obscuribacterales	Unidentified	Unidentified	0	0	0	0	0	0	0	32	0	0	0	0	0	0	0	0	0	0	0	6	0	0	0	0
ASV1831	Bacteria	Chloroflexi	JG30-KF-CM66	Unidentified	Unidentified	Unidentified	0	0	23	0	0	0	0	0	0	0	0	0	0	0	0	0	0	0	0	0	0	15	0	0
ASV1832	Bacteria	Acidobacteria	Subgroup 22	Unidentified	Unidentified	Unidentified	0	0	0	0	0	0	0	0	38	0	0	0	0	0	0	0	0	0	0	0	0	0	0	0
ASV1837	Bacteria	Actinobacteria	Thermoleophilia	Gaiellales	Unidentified	Unidentified	0	0	0	0	0	0	0	0	0	0	0	0	0	0	0	0	6	0	0	0	0	0	32	0
ASV1838	Bacteria	Planctomycetes	Planctomycetacia	Gemmatales	Gemmataceae	Unidentified	0	0	0	0	0	0	0	4	0	0	0	0	0	0	0	0	0	0	0	34	0	0	0	0
ASV1839	Bacteria	Verrucomicrobia	Verrucomicrobiae	S-BQ2-57 soil group	Unidentified	Unidentified	0	0	0	0	0	0	0	33	0	0	0	0	0	0	0	0	0	0	0	5	0	0	0	0
ASV1841	Bacteria	Nitrospirae	Nitrospira	Nitrospirales	Nitrospiraceae	Nitrospira	0	0	0	0	0	0	0	0	0	0	0	0	0	0	0	0	0	0	0	0	0	0	38	0
ASV1843	Bacteria	Acidobacteria	Blastocatellia (Subgroup 4)	Blastocatellales	Blastocatellaceae	Unidentified	0	0	0	0	0	0	0	0	0	7	0	0	0	0	0	0	0	11	0	0	0	20	0	0
ASV1846	Bacteria	GAL15	Unidentified	Unidentified	Unidentified	Unidentified	15	3	0	0	0	0	20	0	0	0	0	0	0	0	0	0	0	0	0	0	0	0	0	0
ASV1848	Bacteria	Bacteroidetes	Bacteroidia	Chitinophagales	Chitinophagaceae	Ferruginibacter	0	0	7	0	0	0	0	0	0	0	0	0	0	0	0	18	0	0	0	0	0	0	0	13
ASV1850	Bacteria	Gemmatimonadetes	Gemmatimonadetes	Gemmatimonadales	Gemmatimonadaceae	Unidentified	13	8	0	0	0	11	3	0	3	0	0	0	0	0	0	0	0	0	0	0	0	0	0	0
ASV1851	Bacteria	Chloroflexi	Anaerolineae	Unidentified	Unidentified	Unidentified	0	3	5	0	0	0	0	0	23	7	0	0	0	0	0	0	0	0	0	0	0	0	0	0
ASV1852	Bacteria	Acidobacteria	Acidobacteriia	Solibacterales	Solibacteraceae (Subgroup 3)	Candidatus Solibacter	0	0	0	0	0	0	0	34	0	0	0	0	0	0	0	0	0	0	0	4	0	0	0	0
ASV1853	Bacteria	Planctomycetes	Planctomycetacia	Pirellulales	Pirellulaceae	Pir4 lineage	0	0	3	0	0	0	0	0	0	3	0	0	0	0	15	0	0	1	0	0	0	0	16	0
ASV1854	Bacteria	Chloroflexi	TK10	Unidentified	Unidentified	Unidentified	0	26	0	0	0	0	0	0	2	0	0	0	10	0	0	0	0	0	0	0	0	0	0	0
ASV1855	Bacteria	Proteobacteria	Alphaproteobacteria	Rhizobiales	Hyphomicrobiaceae	Hyphomicrobium	0	0	0	0	0	0	0	32	0	0	0	0	0	0	0	0	0	0	0	6	0	0	0	0
ASV1856	Bacteria	Planctomycetes	Planctomycetacia	Pirellulales	Pirellulaceae	Pirellula	0	0	0	0	0	0	0	0	0	0	0	0	0	0	31	0	0	0	7	0	0	0	0	0
ASV1857	Bacteria	Actinobacteria	MB-A2-108	Unidentified	Unidentified	Unidentified	0	0	0	0	0	0	0	13	0	0	0	0	0	0	0	0	0	0	0	25	0	0	0	0
ASV1866	Bacteria	Proteobacteria	Gammaproteobacteria	Betaproteobacteriales	Nitrosomonadaceae	mle1-7	0	0	0	28	0	0	0	0	0	0	0	0	0	0	0	6	0	0	0	0	0	0	0	4
ASV1867	Bacteria	Chloroflexi	JG30-KF-CM66	Unidentified	Unidentified	Unidentified	0	3	0	0	11	15	0	0	4	0	0	0	0	0	0	0	3	2	0	0	0	0	0	0
ASV1872	Bacteria	Planctomycetes	Phycisphaerae	CCM11a	Unidentified	Unidentified	3	0	0	0	29	0	1	0	0	0	2	0	0	3	0	0	0	0	0	0	0	0	0	0
ASV1873	Bacteria	Bacteroidetes	Bacteroidia	Sphingobacteriales	Sphingobacteriaceae	Unidentified	0	0	0	0	0	0	0	0	27	0	0	0	0	0	7	0	4	0	0	0	0	0	0	0
ASV1877	Bacteria	Acidobacteria	Subgroup 6	Unidentified	Unidentified	Unidentified	0	0	4	0	0	0	0	0	0	0	18	0	0	0	0	0	0	0	0	0	7	9	0	0
ASV1885	Bacteria	Planctomycetes	Planctomycetacia	Pirellulales	Pirellulaceae	Unidentified	0	0	4	0	0	0	0	0	0	0	5	21	0	6	0	0	0	0	2	0	0	0	0	0
ASV1889	Bacteria	Planctomycetes	Planctomycetacia	Gemmatales	Gemmataceae	Unidentified	0	0	0	0	0	15	0	0	0	3	0	0	3	0	10	0	7	0	0	0	0	0	0	0
ASV1891	Bacteria	Verrucomicrobia	Verrucomicrobiae	Chthoniobacterales	Xiphinematobacteraceae	Candidatus Xiphinematobacter	2	0	0	23	0	0	0	0	0	0	0	0	0	0	0	0	0	0	0	0	13	0	0	0
ASV1902	Bacteria	Planctomycetes	Planctomycetacia	Planctomycetales	Unidentified	Unidentified	0	0	0	2	0	2	0	3	0	0	0	0	0	0	0	7	0	0	0	13	11	0	0	0
ASV1910	Bacteria	Planctomycetes	OM190	Unidentified	Unidentified	Unidentified	0	0	1	0	0	0	0	0	0	0	7	0	0	16	0	0	7	1	5	0	0	1	0	0
ASV1916	Bacteria	Bacteroidetes	Bacteroidia	Sphingobacteriales	Sphingobacteriaceae	Pedobacter	0	0	12	0	0	0	0	0	0	0	0	0	0	0	0	0	0	3	0	0	6	13	4	0
ASV1917	Bacteria	Planctomycetes	OM190	Unidentified	Unidentified	Unidentified	0	0	0	0	6	3	0	0	0	7	0	5	1	0	0	0	5	3	8	0	0	0	0	0
ASV1924	Bacteria	Patescibacteria	Gracilibacteria	Unidentified	Unidentified	Unidentified	0	0	0	2	6	2	3	0	14	0	5	0	0	0	6	0	0	0	0	0	0	0	0	0
ASV1932	Bacteria	Gemmatimonadetes	Gemmatimonadetes	Gemmatimonadales	Gemmatimonadaceae	Unidentified	0	0	0	0	2	3	5	0	0	8	5	4	0	3	0	0	8	0	0	0	0	0	0	0
ASV1933	Bacteria	Proteobacteria	Deltaproteobacteria	Bdellovibrionales	Bdellovibrionaceae	Bdellovibrio	0	1	8	0	0	1	0	0	0	2	0	0	6	4	0	0	7	2	3	0	0	2	2	0
ASV1943	Bacteria	Proteobacteria	Gammaproteobacteria	Betaproteobacteriales	Unidentified	Unidentified	0	0	0	17	0	0	0	0	0	0	5	0	0	3	0	0	0	0	0	0	5	5	0	3
ASV1957	Bacteria	Proteobacteria	Deltaproteobacteria	Desulfarculales	Desulfarculaceae	Unidentified	1	0	5	0	0	5	3	0	4	0	4	0	0	9	0	0	0	0	4	0	3	0	0	0
ASV1845	Bacteria	Planctomycetes	Phycisphaerae	Tepidisphaerales	WD2101 soil group	Unidentified	0	0	0	0	14	20	0	0	0	0	0	0	0	0	0	0	0	0	0	0	0	0	0	3
ASV1847	Bacteria	Acidobacteria	Blastocatellia (Subgroup 4)	Blastocatellales	Blastocatellaceae	Unidentified	0	0	0	0	0	0	27	0	0	0	0	0	10	0	0	0	0	0	0	0	0	0	0	0
ASV1858	Bacteria	Chloroflexi	Anaerolineae	Anaerolineales	Anaerolineaceae	Unidentified	0	0	0	0	0	4	0	0	5	2	0	0	5	3	3	0	11	0	4	0	0	0	0	0
ASV1859	Bacteria	Proteobacteria	Deltaproteobacteria	Unidentified	Unidentified	Unidentified	0	0	0	37	0	0	0	0	0	0	0	0	0	0	0	0	0	0	0	0	0	0	0	0
ASV1860	Bacteria	Planctomycetes	Planctomycetacia	Gemmatales	Gemmataceae	Unidentified	0	0	0	3	0	0	0	24	0	0	0	0	0	0	0	0	0	0	0	10	0	0	0	0
ASV1861	Bacteria	Proteobacteria	Alphaproteobacteria	Rhizobiales	Methyloligellaceae	Unidentified	0	0	0	0	0	0	0	0	0	0	0	37	0	0	0	0	0	0	0	0	0	0	0	0
ASV1862	Bacteria	Verrucomicrobia	Verrucomicrobiae	Chthoniobacterales	Xiphinematobacteraceae	Candidatus Xiphinematobacter	0	0	0	0	0	0	0	0	0	0	0	0	0	0	0	37	0	0	0	0	0	0	0	0
ASV1863	Bacteria	Chloroflexi	Anaerolineae	Unidentified	Unidentified	Unidentified	0	0	0	21	0	0	0	0	0	0	0	0	0	0	0	16	0	0	0	0	0	0	0	0
ASV1864	Bacteria	Actinobacteria	Thermoleophilia	Solirubrobacterales	Unidentified	Unidentified	0	0	0	0	0	0	0	0	0	7	0	0	0	0	30	0	0	0	0	0	0	0	0	0
ASV1865	Bacteria	Proteobacteria	Gammaproteobacteria	Legionellales	Legionellaceae	Legionella	0	34	1	0	0	0	0	0	0	0	0	0	0	0	0	0	0	2	0	0	0	0	0	0
ASV1869	Bacteria	Bacteroidetes	Bacteroidia	Sphingobacteriales	Unidentified	Unidentified	15	0	0	0	0	13	9	0	0	0	0	0	0	0	0	0	0	0	0	0	0	0	0	0
ASV1871	Bacteria	Chloroflexi	Dehalococcoidia	S085	Unidentified	Unidentified	0	0	0	0	0	0	0	0	37	0	0	0	0	0	0	0	0	0	0	0	0	0	0	0
ASV1875	Bacteria	Acidobacteria	Blastocatellia (Subgroup 4)	Unidentified	Unidentified	Unidentified	2	0	0	0	0	0	5	3	0	0	20	0	0	0	0	0	0	0	0	0	0	0	0	7
ASV1878	Bacteria	Actinobacteria	Thermoleophilia	Solirubrobacterales	Solirubrobacteraceae	Solirubrobacter	0	0	0	3	0	0	0	0	0	0	14	20	0	0	0	0	0	0	0	0	0	0	0	0
ASV1879	Bacteria	Acidobacteria	Subgroup 6	Unidentified	Unidentified	Unidentified	0	0	0	0	0	0	0	0	9	0	0	0	0	0	0	0	0	0	0	0	0	0	28	0
ASV1880	Bacteria	Bacteroidetes	Bacteroidia	Cytophagales	Microscillaceae	Chryseolinea	0	0	0	0	0	0	0	0	0	0	0	0	0	0	0	9	0	0	0	0	0	0	0	28
ASV1883	Bacteria	Latescibacteria	Unidentified	Unidentified	Unidentified	Unidentified	0	0	0	0	0	0	0	0	0	2	0	0	0	0	2	0	0	0	0	0	0	0	33	0
ASV1886	Bacteria	Proteobacteria	Alphaproteobacteria	Rhizobiales	Unidentified	Unidentified	0	0	0	0	0	0	0	0	4	0	0	0	0	0	0	0	0	13	0	0	0	0	20	0
ASV1887	Bacteria	Proteobacteria	Gammaproteobacteria	Betaproteobacteriales	Nitrosomonadaceae	IS-44	0	0	0	0	0	37	0	0	0	0	0	0	0	0	0	0	0	0	0	0	0	0	0	0
ASV1888	Bacteria	Actinobacteria	Actinobacteria	Streptomycetales	Streptomycetaceae	Streptomyces	0	3	0	0	0	0	0	0	0	0	2	20	0	0	0	0	0	0	0	0	0	0	0	12
ASV1890	Bacteria	Proteobacteria	Alphaproteobacteria	Rhizobiales	Rhizobiales Incertae Sedis	Bauldia	0	0	0	4	0	0	0	33	0	0	0	0	0	0	0	0	0	0	0	0	0	0	0	0
ASV1894	Bacteria	Acidobacteria	Acidobacteriia	Solibacterales	Solibacteraceae (Subgroup 3)	Candidatus Solibacter	0	0	0	17	0	0	0	0	0	0	0	0	0	0	0	0	0	0	0	20	0	0	0	0
ASV1897	Bacteria	Bacteroidetes	Bacteroidia	Cytophagales	Microscillaceae	Unidentified	0	0	0	0	0	0	0	0	0	0	0	10	0	0	0	0	0	3	15	0	0	0	9	0
ASV1899	Bacteria	Actinobacteria	MB-A2-108	Unidentified	Unidentified	Unidentified	0	0	0	0	0	0	0	0	0	0	0	0	0	0	0	0	0	3	0	0	14	16	4	0
ASV1903	Bacteria	Verrucomicrobia	Verrucomicrobiae	S-BQ2-57 soil group	Unidentified	Unidentified	0	0	0	0	0	0	0	10	0	0	0	0	0	0	0	0	0	0	0	27	0	0	0	0
ASV1905	Bacteria	Acidobacteria	Subgroup 25	Unidentified	Unidentified	Unidentified	0	0	0	0	0	0	0	0	0	0	0	13	0	0	0	13	0	6	0	0	0	0	0	5
ASV1907	Bacteria	Patescibacteria	ABY1	Unidentified	Unidentified	Unidentified	0	0	0	0	0	0	0	0	0	0	0	9	0	0	0	18	0	0	0	0	0	0	0	10
ASV1909	Bacteria	Proteobacteria	Deltaproteobacteria	MBNT15	Unidentified	Unidentified	0	4	0	0	11	13	0	0	0	3	0	0	4	0	2	0	0	0	0	0	0	0	0	0
ASV1912	Bacteria	Verrucomicrobia	Verrucomicrobiae	Methylacidiphilales	Methylacidiphilaceae	Unidentified	0	0	0	0	2	0	0	0	15	2	0	0	5	0	2	0	8	2	1	0	0	0	0	0
ASV1913	Bacteria	Proteobacteria	Deltaproteobacteria	Myxococcales	Phaselicystidaceae	Phaselicystis	0	0	0	0	0	0	0	0	0	0	6	0	0	0	0	0	0	0	4	2	5	0	0	20
ASV1915	Bacteria	Planctomycetes	Planctomycetacia	Unidentified	Unidentified	Unidentified	7	6	0	0	0	8	8	0	4	0	0	0	1	0	0	0	0	0	0	0	3	0	0	0
ASV1920	Bacteria	Planctomycetes	Planctomycetacia	Gemmatales	Gemmataceae	Unidentified	0	7	0	0	0	0	3	0	4	0	0	0	3	4	16	0	0	0	0	0	0	0	0	0
ASV1921	Bacteria	Planctomycetes	Planctomycetacia	Gemmatales	Gemmataceae	Unidentified	4	7	0	0	0	0	3	0	20	2	1	0	0	0	0	0	0	0	0	0	0	0	0	0
ASV1922	Bacteria	Proteobacteria	Alphaproteobacteria	Caulobacterales	Hyphomonadaceae	Unidentified	0	0	2	0	0	0	0	0	0	9	0	4	0	0	11	0	0	0	2	0	0	2	7	0
ASV1923	Bacteria	Planctomycetes	Planctomycetacia	Planctomycetales	Unidentified	Unidentified	8	7	0	0	0	0	4	0	3	0	0	0	5	0	0	0	8	0	0	0	2	0	0	0
ASV1937	Bacteria	Planctomycetes	Planctomycetacia	Pirellulales	Pirellulaceae	Unidentified	1	0	0	0	0	0	0	0	0	7	3	0	0	2	22	0	0	0	0	0	0	0	0	2
ASV1947	Bacteria	Planctomycetes	Planctomycetacia	Gemmatales	Gemmataceae	Unidentified	0	8	11	0	0	0	0	0	0	0	0	0	11	0	0	0	0	0	7	0	0	0	0	0
ASV1950	Bacteria	Planctomycetes	Pla4 lineage	Unidentified	Unidentified	Unidentified	14	1	0	0	0	6	11	0	0	0	0	0	5	0	0	0	0	0	0	0	0	0	0	0
ASV1951	Bacteria	Proteobacteria	Alphaproteobacteria	Unidentified	Unidentified	Unidentified	9	3	0	0	5	9	5	0	4	0	0	0	0	0	0	0	2	0	0	0	0	0	0	0
ASV1971	Bacteria	Planctomycetes	Planctomycetacia	Pirellulales	Pirellulaceae	Pirellula	0	5	9	0	0	1	0	0	5	5	0	0	3	0	5	0	0	0	0	0	0	0	4	0
ASV1980	Bacteria	Actinobacteria	Thermoleophilia	Gaiellales	Gaiellaceae	Gaiella	0	0	13	0	0	0	0	0	9	0	0	0	7	0	3	0	0	5	0	0	0	0	0	0
ASV1983	Bacteria	Bacteroidetes	Bacteroidia	Chitinophagales	Unidentified	Unidentified	0	0	7	0	3	0	6	0	0	3	2	0	4	1	0	0	0	4	2	0	2	1	2	0
ASV2002	Bacteria	Actinobacteria	Acidimicrobiia	Unidentified	Unidentified	Unidentified	0	0	2	0	0	0	0	0	0	8	3	2	0	7	6	0	0	0	4	0	0	0	5	0
ASV2015	Bacteria	Acidobacteria	Subgroup 22	Unidentified	Unidentified	Unidentified	0	0	2	0	0	0	4	0	6	2	0	0	2	3	9	0	3	0	4	0	2	0	0	0
ASV1892	Bacteria	Proteobacteria	Gammaproteobacteria	Betaproteobacteriales	SC-I-84	Unidentified	0	0	0	0	0	0	0	0	0	0	0	0	0	0	0	0	0	0	0	36	0	0	0	0
ASV1893	Bacteria	Chloroflexi	Dehalococcoidia	S085	Unidentified	Unidentified	0	0	0	0	0	0	0	0	0	0	0	36	0	0	0	0	0	0	0	0	0	0	0	0
ASV1895	Bacteria	Proteobacteria	Gammaproteobacteria	Betaproteobacteriales	Nitrosomonadaceae	mle1-7	0	0	0	0	0	0	0	0	0	0	0	36	0	0	0	0	0	0	0	0	0	0	0	0
ASV1896	Bacteria	Latescibacteria	Unidentified	Unidentified	Unidentified	Unidentified	0	0	0	0	0	0	0	0	0	0	0	0	0	0	0	0	0	0	0	0	36	0	0	0
ASV1898	Bacteria	Proteobacteria	Deltaproteobacteria	Desulfuromonadales	Geobacteraceae	Geobacter	0	0	0	10	0	0	0	0	0	0	0	0	0	0	0	0	0	0	0	26	0	0	0	0
ASV1900	Bacteria	Verrucomicrobia	Verrucomicrobiae	Chthoniobacterales	Chthoniobacteraceae	Candidatus Udaeobacter	0	0	0	24	0	0	0	0	0	0	0	0	0	0	0	12	0	0	0	0	0	0	0	0
ASV1904	Bacteria	Verrucomicrobia	Verrucomicrobiae	Chthoniobacterales	Chthoniobacteraceae	Candidatus Udaeobacter	0	0	0	36	0	0	0	0	0	0	0	0	0	0	0	0	0	0	0	0	0	0	0	0
ASV1906	Bacteria	Proteobacteria	Deltaproteobacteria	Myxococcales	Haliangiaceae	Haliangium	0	0	0	0	0	0	0	0	0	0	0	0	0	0	0	36	0	0	0	0	0	0	0	0
ASV1911	Bacteria	Acidobacteria	Acidobacteriia	Solibacterales	Solibacteraceae (Subgroup 3)	Candidatus Solibacter	0	0	0	0	0	0	0	36	0	0	0	0	0	0	0	0	0	0	0	0	0	0	0	0
ASV1914	Bacteria	Chloroflexi	Anaerolineae	Anaerolineales	Anaerolineaceae	Unidentified	0	0	0	0	33	3	0	0	0	0	0	0	0	0	0	0	0	0	0	0	0	0	0	0
ASV1918	Bacteria	Proteobacteria	Deltaproteobacteria	Desulfarculales	Desulfarculaceae	Unidentified	0	0	0	0	0	0	0	0	0	0	6	30	0	0	0	0	0	0	0	0	0	0	0	0
ASV1919	Bacteria	Unidentified	Unidentified	Unidentified	Unidentified	Unidentified	8	0	14	0	0	0	0	0	0	0	0	0	0	0	0	0	0	2	0	0	10	2	0	0
ASV1925	Bacteria	Acidobacteria	Acidobacteriia	Solibacterales	Solibacteraceae (Subgroup 3)	Candidatus Solibacter	0	0	0	0	0	0	0	0	0	0	13	0	0	0	0	0	0	0	0	0	0	23	0	0
ASV1926	Bacteria	Planctomycetes	Planctomycetacia	Gemmatales	Gemmataceae	Unidentified	0	0	0	20	0	0	0	16	0	0	0	0	0	0	0	0	0	0	0	0	0	0	0	0
ASV1927	Bacteria	Proteobacteria	Deltaproteobacteria	Myxococcales	Unidentified	Unidentified	0	0	0	0	0	0	1	0	0	0	33	0	0	2	0	0	0	0	0	0	0	0	0	0
ASV1928	Bacteria	Proteobacteria	Gammaproteobacteria	Betaproteobacteriales	Nitrosomonadaceae	mle1-7	0	0	0	36	0	0	0	0	0	0	0	0	0	0	0	0	0	0	0	0	0	0	0	0
ASV1929	Bacteria	Proteobacteria	Alphaproteobacteria	Caulobacterales	Parvularculaceae	Amphiplicatus	2	0	0	0	0	0	0	0	0	13	0	0	21	0	0	0	0	0	0	0	0	0	0	0
ASV1934	Bacteria	Chloroflexi	Chloroflexia	Thermomicrobiales	Unidentified	Unidentified	0	0	0	0	13	11	0	0	0	0	0	0	3	0	0	0	9	0	0	0	0	0	0	0
ASV1936	Bacteria	Unidentified	Unidentified	Unidentified	Unidentified	Unidentified	0	0	0	0	0	0	0	0	0	0	11	22	0	0	0	0	0	0	0	0	0	0	0	3
ASV1938	Bacteria	Chloroflexi	Chloroflexia	Thermomicrobiales	Unidentified	Unidentified	3	20	0	0	0	0	0	0	13	0	0	0	0	0	0	0	0	0	0	0	0	0	0	0
ASV1939	Bacteria	Verrucomicrobia	Verrucomicrobiae	Chthoniobacterales	Xiphinematobacteraceae	Candidatus Xiphinematobacter	0	0	0	0	0	0	0	24	0	0	0	0	0	0	0	0	0	0	0	12	0	0	0	0
ASV1940	Bacteria	Chloroflexi	Dehalococcoidia	S085	Unidentified	Unidentified	0	0	0	0	0	0	9	3	0	0	0	0	0	0	0	0	0	0	0	24	0	0	0	0
ASV1944	Bacteria	Actinobacteria	Actinobacteria	Pseudonocardiales	Pseudonocardiaceae	Pseudonocardia	0	0	0	0	0	0	0	0	0	7	12	0	0	0	17	0	0	0	0	0	0	0	0	0
ASV1946	Bacteria	Verrucomicrobia	Verrucomicrobiae	Chthoniobacterales	Chthoniobacteraceae	Chthoniobacter	0	0	0	0	0	8	0	0	0	0	8	0	0	15	0	0	5	0	0	0	0	0	0	0
ASV1949	Bacteria	Acidobacteria	Subgroup 6	Unidentified	Unidentified	Unidentified	0	0	0	0	0	0	0	0	0	0	0	0	0	6	11	0	0	0	6	0	0	0	13	0
ASV1953	Bacteria	Planctomycetes	Pla3 lineage	Unidentified	Unidentified	Unidentified	0	0	0	0	0	0	0	0	0	0	2	0	0	0	0	0	0	0	0	0	19	15	0	0
ASV1955	Bacteria	Proteobacteria	Deltaproteobacteria	Bdellovibrionales	Bdellovibrionaceae	Bdellovibrio	0	0	15	0	0	0	0	0	0	1	5	0	0	5	0	0	0	0	2	0	3	5	0	0
ASV1958	Bacteria	Bacteroidetes	Ignavibacteria	Ignavibacteriales	PHOS-HE36	Unidentified	0	0	6	0	0	0	0	0	0	16	3	0	0	0	0	0	6	0	0	0	4	1	0	0
ASV1967	Bacteria	Actinobacteria	Actinobacteria	Pseudonocardiales	Pseudonocardiaceae	Actinophytocola	0	21	3	0	0	0	0	0	0	0	0	0	9	0	3	0	0	0	0	0	0	0	0	0
ASV1973	Bacteria	Planctomycetes	Planctomycetacia	Gemmatales	Gemmataceae	Gemmata	0	0	6	0	0	2	4	0	0	0	0	0	0	4	0	0	0	10	0	0	0	10	0	0
ASV1975	Bacteria	Actinobacteria	Thermoleophilia	Gaiellales	Unidentified	Unidentified	0	8	5	0	0	0	4	0	14	0	0	0	5	0	0	0	0	0	0	0	0	0	0	0
ASV1989	Bacteria	Armatimonadetes	Unidentified	Unidentified	Unidentified	Unidentified	0	0	3	0	0	0	0	0	0	0	0	0	0	2	0	0	4	9	10	0	6	0	2	0
ASV1992	Bacteria	Bacteroidetes	Bacteroidia	Sphingobacteriales	Unidentified	Unidentified	2	0	0	0	0	0	0	0	0	0	0	5	0	17	0	0	0	0	0	0	0	0	0	12
ASV2041	Bacteria	Proteobacteria	Deltaproteobacteria	Myxococcales	Unidentified	Unidentified	1	0	0	0	3	1	5	0	0	2	7	0	0	3	4	0	0	6	2	0	1	1	0	0
ASV2079	Bacteria	Planctomycetes	Planctomycetacia	Gemmatales	Gemmataceae	Unidentified	0	0	8	0	0	0	1	0	8	2	3	0	2	2	0	0	2	0	6	0	0	2	0	0
ASV1930	Bacteria	Acidobacteria	Subgroup 6	Unidentified	Unidentified	Unidentified	0	0	0	0	0	0	0	0	0	0	0	0	0	0	0	0	0	0	0	0	0	0	0	35
ASV1931	Bacteria	Verrucomicrobia	Verrucomicrobiae	Chthoniobacterales	Chthoniobacteraceae	Candidatus Udaeobacter	0	0	0	35	0	0	0	0	0	0	0	0	0	0	0	0	0	0	0	0	0	0	0	0
ASV1941	Bacteria	Verrucomicrobia	Verrucomicrobiae	Chthoniobacterales	Chthoniobacteraceae	Chthoniobacter	0	0	0	0	11	24	0	0	0	0	0	0	0	0	0	0	0	0	0	0	0	0	0	0
ASV1942	Bacteria	Chloroflexi	Anaerolineae	Unidentified	Unidentified	Unidentified	0	0	0	0	0	0	0	0	0	0	0	35	0	0	0	0	0	0	0	0	0	0	0	0
ASV1945	Bacteria	Actinobacteria	MB-A2-108	Unidentified	Unidentified	Unidentified	0	0	0	0	33	0	0	0	0	0	0	0	0	0	2	0	0	0	0	0	0	0	0	0
ASV1948	Bacteria	Proteobacteria	Alphaproteobacteria	Rickettsiales	Rickettsiaceae	Unidentified	35	0	0	0	0	0	0	0	0	0	0	0	0	0	0	0	0	0	0	0	0	0	0	0
ASV1952	Bacteria	Actinobacteria	Actinobacteria	Pseudonocardiales	Pseudonocardiaceae	Pseudonocardia	0	0	0	18	0	0	0	0	0	0	0	0	0	0	0	0	0	0	0	17	0	0	0	0
ASV1954	Bacteria	Chloroflexi	Dehalococcoidia	Unidentified	Unidentified	Unidentified	0	0	0	0	0	0	0	0	0	0	0	20	0	0	0	0	0	0	0	0	0	0	0	15
ASV1956	Bacteria	Proteobacteria	Gammaproteobacteria	Betaproteobacteriales	Nitrosomonadaceae	Ellin6067	0	0	0	0	0	0	0	0	0	0	0	0	0	0	0	0	0	0	35	0	0	0	0	0
ASV1959	Bacteria	Chloroflexi	Anaerolineae	Unidentified	Unidentified	Unidentified	0	0	0	0	0	0	0	0	0	0	0	0	0	0	0	0	0	0	0	35	0	0	0	0
ASV1960	Bacteria	Acidobacteria	Holophagae	Subgroup 7	Unidentified	Unidentified	0	0	0	0	0	0	0	0	0	0	0	0	0	0	0	0	0	0	0	35	0	0	0	0
ASV1961	Bacteria	Chloroflexi	Ktedonobacteria	Ktedonobacterales	Ktedonobacteraceae	Unidentified	0	0	0	0	0	0	0	13	0	0	0	0	0	0	0	0	0	0	0	22	0	0	0	0
ASV1962	Bacteria	Proteobacteria	Gammaproteobacteria	Burkholderiales	Burkholderiaceae	Unidentified	0	0	0	0	0	0	0	0	0	0	0	0	0	0	0	16	0	0	0	0	0	0	0	19
ASV1963	Bacteria	Zixibacteria	Unidentified	Unidentified	Unidentified	Unidentified	21	0	0	0	0	0	14	0	0	0	0	0	0	0	0	0	0	0	0	0	0	0	0	0
ASV1965	Bacteria	Proteobacteria	Alphaproteobacteria	Rhodospirillales	Unidentified	Unidentified	0	0	0	0	0	0	0	0	10	0	0	0	4	0	1	0	8	9	1	0	2	0	0	0
ASV1968	Bacteria	Patescibacteria	Microgenomatia	Candidatus Woykebacteria	Unidentified	Unidentified	13	0	0	0	0	0	22	0	0	0	0	0	0	0	0	0	0	0	0	0	0	0	0	0
ASV1969	Bacteria	Planctomycetes	Planctomycetacia	Isosphaerales	Isosphaeraceae	Singulisphaera	0	0	0	0	0	0	0	3	0	0	0	0	0	0	0	9	0	0	0	23	0	0	0	0
ASV1970	Bacteria	Omnitrophicaeota	Omnitrophia	Omnitrophales	Omnitrophaceae	Candidatus Omnitrophus	19	0	0	0	0	2	14	0	0	0	0	0	0	0	0	0	0	0	0	0	0	0	0	0
ASV1972	Bacteria	Acidobacteria	Acidobacteriia	Solibacterales	Solibacteraceae (Subgroup 3)	Bryobacter	0	0	0	0	0	0	0	0	0	0	0	6	0	0	0	0	0	0	0	0	0	0	0	29
ASV1974	Bacteria	Chloroflexi	Unidentified	Unidentified	Unidentified	Unidentified	20	0	0	0	0	3	12	0	0	0	0	0	0	0	0	0	0	0	0	0	0	0	0	0
ASV1978	Bacteria	Proteobacteria	Gammaproteobacteria	Burkholderiales	Burkholderiaceae	Unidentified	0	0	19	0	0	0	0	0	0	0	0	0	0	0	0	0	0	0	0	0	0	0	0	16
ASV1979	Bacteria	Acidobacteria	Acidobacteriia	Subgroup 2	Unidentified	Unidentified	0	0	0	7	0	0	0	20	0	0	0	0	0	0	0	0	0	0	0	8	0	0	0	0
ASV1981	Bacteria	Proteobacteria	Gammaproteobacteria	Betaproteobacteriales	Nitrosomonadaceae	Ellin6067	0	0	0	0	0	0	2	0	0	0	0	0	0	0	6	0	0	0	0	0	0	0	27	0
ASV1986	Bacteria	Acidobacteria	Thermoanaerobaculia	Thermoanaerobaculales	Thermoanaerobaculaceae	Subgroup 10	0	0	0	0	0	0	0	0	0	0	10	0	0	0	0	2	0	0	0	0	0	0	23	0
ASV1987	Bacteria	Unidentified	Unidentified	Unidentified	Unidentified	Unidentified	8	18	0	0	0	3	0	0	5	0	0	0	1	0	0	0	0	0	0	0	0	0	0	0
ASV1990	Bacteria	Planctomycetes	Planctomycetacia	Gemmatales	Gemmataceae	Unidentified	0	23	0	0	0	0	0	0	0	0	0	0	0	0	0	0	0	0	7	0	5	0	0	0
ASV1991	Bacteria	Actinobacteria	Acidimicrobiia	Microtrichales	Ilumatobacteraceae	Unidentified	0	0	0	7	0	0	0	16	0	0	0	0	0	0	0	0	0	0	0	12	0	0	0	0
ASV1995	Bacteria	Proteobacteria	Alphaproteobacteria	Rhizobiales	Rhizobiales Incertae Sedis	Unidentified	0	0	0	0	0	0	0	0	0	8	0	0	0	0	12	0	0	0	0	0	0	0	15	0
ASV1996	Bacteria	Verrucomicrobia	Verrucomicrobiae	Chthoniobacterales	Chthoniobacteraceae	Candidatus Udaeobacter	0	0	0	0	0	0	0	0	0	0	6	0	0	6	0	0	0	0	0	0	0	14	0	9
ASV1998	Bacteria	Firmicutes	Bacilli	Bacillales	Paenibacillaceae	Paenibacillus	2	23	0	0	0	4	0	0	0	0	1	0	0	0	3	0	0	0	0	0	0	0	2	0
ASV2001	Bacteria	Bacteroidetes	Bacteroidia	Chitinophagales	Chitinophagaceae	Unidentified	0	0	0	0	0	0	0	0	0	3	0	0	0	0	7	0	20	0	0	0	0	0	5	0
ASV2005	Bacteria	Acidobacteria	AT-s3-28	Unidentified	Unidentified	Unidentified	8	0	9	0	0	0	0	0	9	0	0	0	9	0	0	0	0	0	0	0	0	0	0	0
ASV2006	Bacteria	Actinobacteria	Actinobacteria	Frankiales	Sporichthyaceae	Unidentified	0	0	17	0	0	0	0	0	0	0	7	0	4	0	0	0	0	3	0	0	4	0	0	0
ASV2007	Bacteria	Proteobacteria	Deltaproteobacteria	SAR324 clade(Marine group B)	Unidentified	Unidentified	3	0	0	0	1	0	0	0	0	0	0	2	0	3	0	1	0	0	2	0	12	8	3	0
ASV2011	Bacteria	Acidobacteria	Subgroup 6	Unidentified	Unidentified	Unidentified	3	0	24	0	0	0	0	0	0	0	4	0	0	0	0	0	0	4	0	0	0	0	0	0
[truncated: 1,007 more rows]
