# Supplementary material for: Nutrient-limited subarctic caves harbour more diverse and complex bacterial communities than their surface soil
Source: Environ Microbiome. 2022 Aug 8;17:41. doi: 10.1186/s40793-022-00435-z (PMC9361705; doi:10.1186/s40793-022-00435-z)
Supplement: Supplementary file 4 — Additional file 4. Multiple properties of soil samples measured from different cave zones in the six sampled caves (Table S4). [file 40793_2022_435_MOESM4_ESM.xlsx]

## Sheet: Data Norway
					extract	extract	extract	dry soil	dry soil	dry soil	dry soil	dry soil	extract	extract	extract	extract	extract	freezedry	freezedry	freezedry	freezedry	freezedry	freezedry	freezedry	freezedry	freezedry	dry soil
Date (samled)	Cave (Norwegian)	Cave (English)	Zone	Material	Water content (%)	pH	Conductivity (чS/cm)	dry%N	dry%C	dryC/N	dry_15N	dry_13C	NO3ug/g	NH4ug/g	N inorgug/g	PO4ug/g	micPug/g	Dissolved organic nitrogen (DON)	Dissolved organic carbon (DOC)	Microbial bound nitrogen (Mic N)	Microbial bound carbon (Mic C)	Microbial bound C:N ratio (Mic C:N)	DTN_15N	DOC_13C	Mic15N	Mic13C	Soil organic matter (SOM) (%)
6-10.VIII.2019	Spisestuehullet	Dining Room Cave	Deep	soil	33.9332	7.37	74.6	0.107998	2.6189	24.2496	3.80212	-12.7631	0.45046	0.462227	0.912687	0.0499826	0.00766078	1.71009	24.2653	10.9366	118.153	10.8035		-24.0815	4.83428	-25.7336	6.93282
6-10.VIII.2019	Spisestuehullet	Dining Room Cave	Middle	soil	21.2992	7.35	58	0.0271983	0.939548	34.5444	1.77	-4.57	0.203339	0.135383	0.338722	0.0198126	0.0179679	0.545875	8.27734	5.36593	83.2988	15.5236	-0.335847	-24.9711	-3.41014	-28.812	3.33903
6-10.VIII.2019	Spisestuehullet	Dining Room Cave	Twilight	soil	18.5373	7.17	69.7	0.0563214	1.25926	22.3586	0.205468	-11.8476	0.568592	0.0744287	0.643021	0.0169669	0.020616	1.15523	16.4203	9.85096	73.2697	7.43782	0.968973	-24.7082	1.44992	-26.7296	4.07118
6-10.VIII.2019	Spisestuehullet	Dining Room Cave	Surface	soil	6.10992	5.98	21.4	0.420507	6.86397	16.3231	3.82895	-21.9771	0	0.0555597	0.0555597	0.037029	0.380164	4.32698	95.2914	29.5902	565.014	19.0947	3.8063	-25.6235	4.18385	-25.0007	14.5827
6-10.VIII.2019	Elgfjellhola	Elgfjell Cave	Deep	soil	17.1997	7.36	125.8	0.0972667	1.38688	14.2585	0.55171	-18.7513	0.071949	3.68052	3.75246	0.0572602	0.00320796	5.90929	115.514	21.3581	184.669	8.64631	1.37593	-34.0437	-0.311469	-35.833	3.72753
6-10.VIII.2019	Elgfjellhola	Elgfjell Cave	Middle	soil	24.9231	7.21	61.2	0.0510514	0.887346	17.3814	-1.13636	-13.8761	0.054408	0.707015	0.761423	0.0135385	0.0187536	1.68998	23.0615	9.50435	62.7654	6.60386	0.419699	-33.3034	0.0236636	-34.8013	2.83342
6-10.VIII.2019	Elgfjellhola	Elgfjell Cave	Twilight	soil	32.7165	7.2	36.3	0.0741165	1.1962	16.1394	0.950064	-14.5756	0.268919	0.217852	0.486771	0.00203592	0.0311006	1.40395	17.2383	13.2827	92.9463	6.99756	1.84461	-25.0086	0.462643	-29.1815	5.10402
6-10.VIII.2019	Elgfjellhola	Elgfjell Cave	Surface	soil	13.4993	6.13	8.27	0.0367857	1.03994	28.2702	1.82673	-11.6666	0	0	0	0.0193892	0.0120889	0.363769	10.9272	1.32619	19.4478	14.6644		-22.2998	-2.9205	-19.8644	4.62492
6-10.VIII.2019	Pustehola	Breathing Cave	Deep	soil	22.1066	7.38	67.5	0.0264201	0.487355	18.4464	-0.96	-8.5	0	0.0148849	0.0148849	0.015821	0.0139378	3.3055	32.2471	10.396	84.0621	8.08599	0.102753	-33.2044	-0.126145	-33.9914	2.54074
6-10.VIII.2019	Pustehola	Breathing Cave	Middle	soil	23.0373	7.49	91.7	0.0441513	0.460059	10.4201	-4.71193	-18.0021	0.216769	0.141087	0.357855	0.0189061	0	0.388171	7.05499	7.11171	53.1423	7.4725	-2.79865	-26.2729	-1.88331	-30.552	2.09541
6-10.VIII.2019	Pustehola	Breathing Cave	Twilight	soil	16.8833	7.42	79.7	0.082332	1.33872	16.2601	3.0377	-15.6172	0.206637	0.165469	0.372106	0.0258137	0.00734137	0.697301	13.194	11.5678	139.031	12.0188	-0.661919	-28.4765	2.10317	-28.2408	3.63539
6-10.VIII.2019	Pustehola	Breathing Cave	Surface	soil	5.54229	7.04	233	0.409997	13.5681	33.0931	1.44072	-5.99374	2.43888	4.07812	6.51701	0.0880813	0.322765	4.3205	236.097	40.612	442.815	10.9036	3.64161	-27.2895	11.4134	-27.21	7.5424
6-10.VIII.2019	Brungørrgrotta	Cave of the Brown Stains	Deep	soil	19.6886	7.23	29.2	0.0543264	0.926859	17.0609	2.24179	-14.6127	0.383986	0.165197	0.549183	0.0143765	0.0262368	3.60551	37.6981	16.1654	129.271	7.99679	3.44168	-27.6774	2.75247	-29.4511	3.45867
6-10.VIII.2019	Brungørrgrotta	Cave of the Brown Stains	Middle	soil	16.1931	7.38	59.8	0.0969825	1.91018	19.6961	3.7985	-14.4304	1.66845	0.20223	1.87068	0.000740972	0.112836	0.928676	21.0066	22.7774	156.282	6.86128	2.60056	-24.8728	4.3664	-25.0816	3.43476
6-10.VIII.2019	Brungørrgrotta	Cave of the Brown Stains	Twilight	soil	12.1463	7.47	110.8	0.047629	1.13468	23.8233	-2.46629	-8.84715	0.136488	0.158142	0.29463	0.0228415	0.0198846	4.37064	37.8519	16.7964	150.238	8.94469	-0.399404	-34.7608	-1.03556	-35.9941	3.09049
6-10.VIII.2019	Brungørrgrotta	Cave of the Brown Stains	Surface	soil	13.5388	6.33	68.9	0.564038	7.11107	12.6074	3.66972	-24.7873	1.12171	2.16131	3.28302	0.076525	0.19951	13.9095	128.317	73.124	742.428	10.153	3.94195	-26.3566	4.99134	-27.1551	14.9179
6-10.VIII.2019	Moskusgrotta	Musk Cave	Deep	soil	12.7276	7.74	119.7	0.113869	2.56737	22.5467	-5.02818	-9.37598	0	0.386676	0.386676	0.0390227	0.0230815	3.25852	30.7602	39.0926	293.137	7.49853		-35.6678	-8.91067	-37.31	2.82948
6-10.VIII.2019	Moskusgrotta	Musk Cave	Middle	soil	23.2667	7.41	94.6	0.102217	1.38716	13.5708	0.969574	-21.3842	0	-0.010778	0	0.0159203	0.0359635	1.99573	20.8062	19.5373	183.256	9.37983	-0.325999	-27.8643	-2.29193	-31.6045	6.02364
6-10.VIII.2019	Moskusgrotta	Musk Cave	Twilight	soil	14.6682	6.99	352	0.067587	0.958023	14.1747	1.58605	-19.4607	0.303034	0.175012	0.478046	0.0130665	0.0247218	2.4724	20.8248	15.0046	88.2885	5.8841	2.93726	-27.9317	2.24735	-29.9232	2.93166
6-10.VIII.2019	Moskusgrotta	Musk Cave	Surface	soil	16.0657	4.95	9.95	0.149343	2.32425	15.5631	3.56159	-22.1036	0	0	0	0.0125456	0.0304683	2.39081	26.7333	9.52067	107.214	11.2612	2.94667	-23.432	2.77346	-23.6042	7.20956
6-10.VIII.2019	Bjørnetanngrotta	Bear Tooth Cave	Deep	soil	29.7201	7.19	66.4	0.116172	2.17967	18.7625	3.82606	-16.9072	0.105876	0	0.105876	0.0130225	0.0231787	2.0458	22.69	6.7553	61.7806	9.1455	4.11771	-23.8182	3.9288	-22.1443	6.96701
6-10.VIII.2019	Bjørnetanngrotta	Bear Tooth Cave	Middle	soil	22.6695	7.09	53.1	0.0995985	1.71153	17.1843	3.69547	-16.1851	0.774653	0.399447	1.1741	0.0162295	0.0217359	3.39105	36.8765	11.1872	76.2776	6.81832	2.42888	-27.4784	2.36904	-29.8888	6.118
6-10.VIII.2019	Bjørnetanngrotta	Bear Tooth Cave	Twilight	soil	10.5859	7.13	43.4	0.0264917	0.694957	26.233	3.46	-8.24	0.0121403	0	0.0121403	0.0103083	0.0155882	0.72836	7.67339	5.89655	48.261	8.18461	0.541737	-23.7562	2.38241	-25.9498	2.77718
6-10.VIII.2019	Bjørnetanngrotta	Bear Tooth Cave	Surface	soil	31.6538	7.54	242	1.06484	19.8777	18.6673	-1.25362	-23.9067	5.84003	3.98345	9.82348	0.062907	0.916632	25.1867	305.473	146.9	987.035	6.71908	0.369241	-26.9503	1.42936	-25.8435	39.9759
